# Supplementary material for: REX1 is the critical target of RNF12 in imprinted X chromosome inactivation in mice
Source: Nat Commun. 2018 Nov 12;9:4752. doi: 10.1038/s41467-018-07060-w (PMC6232137; doi:10.1038/s41467-018-07060-w)
Supplement: Supplementary file 4 — Supplementary Data 1 [file 41467_2018_7060_MOESM4_ESM.xlsx]

## Sheet: Table Exp1_3
ratnorm_exp_1_fw	ratnorm_exp_3_rv	C: T-test Significant	C: diff >= 0.585 or diff <= -0.585	C: T-test Significant _diff >= 0.585 or diff <= -0.585	N: id	N: Unique peptides	T: Gene names	Gene names	Razor + unique peptides	N: Unique sequence coverage [%]	N: Q-value	N: Score	N: Intensity L	N: Intensity H	N: -Log T-test p-value	N: T-test Difference	T: Gene names	T: Protein names	T: Protein IDs	T: Fasta headers	T: Gene names	Gene names	Fasta headers	Number of proteins	Peptides	Razor + unique peptides	Unique peptides	Peptides Exp_1	Peptides Exp_3	Peptides Exp_5	Peptides Exp_7	Razor + unique peptides Exp_1	Razor + unique peptides Exp_3	Razor + unique peptides Exp_5	Razor + unique peptides Exp_7	Unique peptides Exp_1	Unique peptides Exp_3	Unique peptides Exp_5	Unique peptides Exp_7
0.8614	0.817893	+	Keep	#NAME?	1286	2	Cyct	Cyct	2	26.7	0	8.5953	387370000	470130000	1.78278	0.839646	Cyct	Cytochrome c, testis-specific	P00015	Cytochrome c, testis-specific	Cyct	Cyct	Cytochrome c, testis-specific	1	4	2	2	3	2	4	3	2	1	2	2	2	1	2	2
0.825623	0.780909	+	Keep	#NAME?	320	2	Pusl1	Pusl1	2	10.7	0	8.3307	170630000	184250000	1.75168	0.803266	Pusl1	tRNA pseudouridine synthase-like 1	A2ADA5;A2ADA5-2	tRNA pseudouridine synthase-like 1;Isoform of A2ADA5, Isoform 2 of tRNA pseudouridine synthase-like 1	Pusl1	Pusl1	tRNA pseudouridine synthase-like 1;Isoform of A2ADA5, Isoform 2 of tRNA pseudouridine synthase-like 1	2	2	2	2	2	1	0	1	2	1	0	1	2	1	0	1
0.625832	0.594748	+	Keep	#NAME?	892	3	Syne2	Syne2	3	0.4	0.00028265	3.1589	2024200000	2005200000	1.79025	0.61029	Syne2	Nesprin-2	E9QP46;Q6ZWQ0;Q6DFZ2;Q6ZWQ0-3;F6W8R9	Isoform of Q6ZWQ0, Nesprin-2;Nesprin-2;Isoform of Q6ZWQ0, Nesprin-2 (Fragment);Isoform of Q6ZWQ0, Isoform 3 of Nesprin-2	Syne2	Syne2	Isoform of Q6ZWQ0, Nesprin-2;Nesprin-2;Isoform of Q6ZWQ0, Nesprin-2 (Fragment);Isoform of Q6ZWQ0, Isoform 3 of Nesprin-2	5	3	3	3	2	1	2	2	2	1	2	2	2	1	2	2
-1.19119	-1.1604	+	Keep	#NAME?	1474	3	Marcksl1	Marcksl1	3	31	0.001368	2.7497	31261000	28884000	2.07908	-1.1758	Marcksl1	MARCKS-related protein	P28667	MARCKS-related protein	Marcksl1	Marcksl1	MARCKS-related protein	1	3	3	3	2	1	2	0	2	1	2	0	2	1	2	0
1.4666	1.26001	+	Keep	#NAME?	3379	2	Slc25a11	Slc25a11	3	9.9	0	5.913	175710000	127400000	1.31747	1.36331	Slc25a11	Mitochondrial 2-oxoglutarate/malate carrier protein	Q9CR62	Mitochondrial 2-oxoglutarate/malate carrier protein	Slc25a11	Slc25a11	Mitochondrial 2-oxoglutarate/malate carrier protein	1	3	3	2	1	2	2	1	1	2	2	1	1	1	1	0
0.941106	0.960693	+	Keep	#NAME?	2608	4	Comtd1	Comtd1	4	31.7	0	28.125	400000000	374440000	2.18333	0.9509	Comtd1	Catechol O-methyltransferase domain-containing protein 1	Q8BIG7;H3BJ37	Catechol O-methyltransferase domain-containing protein 1;Isoform of Q8BIG7, Catechol O-methyltransferase domain-containing protein 1	Comtd1	Comtd1	Catechol O-methyltransferase domain-containing protein 1;Isoform of Q8BIG7, Catechol O-methyltransferase domain-containing protein 1	2	4	4	4	2	2	2	1	2	2	2	1	2	2	2	1
-0.631757	-0.681404	+	Keep	#NAME?	3716	4	Dtd1	Dtd1	4	27.8	0	32.6	267590000	196830000	1.61875	-0.656581	Dtd1	D-tyrosyl-tRNA(Tyr) deacylase 1	Q9DD18;Q9DD18-2	D-tyrosyl-tRNA(Tyr) deacylase 1;Isoform of Q9DD18, Isoform 2 of D-tyrosyl-tRNA(Tyr) deacylase 1	Dtd1	Dtd1	D-tyrosyl-tRNA(Tyr) deacylase 1;Isoform of Q9DD18, Isoform 2 of D-tyrosyl-tRNA(Tyr) deacylase 1	2	4	4	4	2	1	4	2	2	1	4	2	2	1	4	2
-0.890038	-0.86259	+	Keep	#NAME?	3361	3	Ifitm3	Ifitm3	4	42.3	0	27.754	1145100000	811360000	2.00134	-0.876314	Ifitm3	Interferon-induced transmembrane protein 3	Q9CQW9	Interferon-induced transmembrane protein 3	Ifitm3	Ifitm3	Interferon-induced transmembrane protein 3	1	4	4	3	4	3	4	4	4	3	4	4	3	2	3	3
0.773996	0.904575	+	Keep	#NAME?	625	4	Tmx2	Tmx2	4	19.5	0	12.741	221850000	277150000	1.30606	0.839286	Tmx2	Thioredoxin-related transmembrane protein 2	D3Z2J6;Q9D710;D3YYX0	Isoform of Q9D710, Thioredoxin-related transmembrane protein 2;Thioredoxin-related transmembrane protein 2	Tmx2	Tmx2	Isoform of Q9D710, Thioredoxin-related transmembrane protein 2;Thioredoxin-related transmembrane protein 2	3	4	4	4	3	1	4	3	3	1	4	3	3	1	4	3
0.967685	1.09185	+	Keep	#NAME?	1351	4	Mdk	Mdk	4	37.9	0	20.848	218140000	266430000	1.41642	1.02977	Mdk	Midkine	P12025	Midkine	Mdk	Mdk	Midkine	1	4	4	4	3	2	3	3	3	2	3	3	3	2	3	3
-0.823524	-0.733007	+	Keep	#NAME?	1173	4	Pmm1	Pmm1	4	21.8	0	26.765	451530000	350710000	1.43204	-0.778266	Pmm1	Phosphomannomutase 1;Phosphomannomutase	O35621;Q91W01;D6RG76	Phosphomannomutase 1;Isoform of O35621, Phosphomannomutase	Pmm1	Pmm1	Phosphomannomutase 1;Isoform of O35621, Phosphomannomutase	3	4	4	4	3	2	4	2	3	2	4	2	3	2	4	2
-0.663739	-0.571531	+	Keep	#NAME?	1758	5	Hpcal1	Hpcal1	5	31.6	0	7.8016	305310000	187120000	1.32392	-0.617635	Hpcal1	Hippocalcin-like protein 1	P62748;A2A7R5;E9PV73;P84075	Hippocalcin-like protein 1	Hpcal1	Hpcal1	Hippocalcin-like protein 1	4	5	5	5	2	3	2	3	2	3	2	3	2	3	2	3
1.00863	1.1212	+	Keep	#NAME?	3258	6	Tomm22	Tomm22	6	59.9	0	85.056	1193300000	1250600000	1.47343	1.06492	Tomm22	Mitochondrial import receptor subunit TOM22 homolog	Q9CPQ3	Mitochondrial import receptor subunit TOM22 homolog	Tomm22	Tomm22	Mitochondrial import receptor subunit TOM22 homolog	1	6	6	6	4	4	5	4	4	4	5	4	4	4	5	4
1.1615	0.999192	+	Keep	#NAME?	3293	7	Decr1	Decr1	7	35.8	0	26.98	346730000	339770000	1.32119	1.08035	Decr1	2,4-dienoyl-CoA reductase, mitochondrial	Q9CQ62	2,4-dienoyl-CoA reductase, mitochondrial	Decr1	Decr1	2,4-dienoyl-CoA reductase, mitochondrial	1	7	7	7	4	4	3	4	4	4	3	4	4	4	3	4
-0.601496	-0.569005	+	Keep	#NAME?	1334	11	Eif4a2	Eif4a2	11	42.8	0	153.55	2621800000	2333700000	1.75284	-0.585251	Eif4a2	Eukaryotic initiation factor 4A-II;Eukaryotic initiation factor 4A-II, N-terminally processed	P10630;P10630-2;Q8BTU6;E9Q561;D6RJ60;D6RJ11	Eukaryotic initiation factor 4A-II;Isoform of P10630, Isoform 2 of Eukaryotic initiation factor 4A-II;Isoform of P10630, Eukaryotic initiation factor 4A-II;Isoform of P10630, Eukaryotic initiation factor 4A-II	Eif4a2	Eif4a2	Eukaryotic initiation factor 4A-II;Isoform of P10630, Isoform 2 of Eukaryotic initiation factor 4A-II;Isoform of P10630, Eukaryotic initiation factor 4A-II;Isoform of P10630, Eukaryotic initiation factor 4A-II	6	24	11	11	23	21	20	20	10	10	8	8	10	10	8	8
0.708231	0.799119	+	Keep	#NAME?	400	12	Qser1	Qser1	12	10.2	0	47.149	885700000	905320000	1.41635	0.753675	Qser1		A2BIE1	Protein Qser1	Qser1	Qser1	Protein Qser1	1	12	12	12	10	7	7	5	10	7	7	5	10	7	7	5
-0.606628	-0.694122	+	Keep	#NAME?	2150	3	Igf2bp2	Igf2bp2	13	7.1	0	101.57	2467800000	2321800000	1.36899	-0.650375	Igf2bp2	Insulin-like growth factor 2 mRNA-binding protein 2	Q5SF07	Insulin-like growth factor 2 mRNA-binding protein 2	Igf2bp2	Igf2bp2	Insulin-like growth factor 2 mRNA-binding protein 2	1	15	13	3	12	11	15	9	10	9	13	7	3	3	3	1
-0.763538	-0.683382	+	Keep	#NAME?	276	18	Actn1	Actn1	20	32.6	0	174.08	3806700000	5324200000	1.45307	-0.72346	Actn1	Alpha-actinin-1	A1BN54;Q7TPR4;D3YY95	Isoform of Q7TPR4, Alpha actinin 1a;Alpha-actinin-1	Actn1	Actn1	Isoform of Q7TPR4, Alpha actinin 1a;Alpha-actinin-1	3	40	20	18	37	30	28	30	17	11	10	12	15	10	10	12
-0.75268	-0.830418	+	Keep	#NAME?	1009	26	L1td1	L1td1	26	37.6	0	179.42	19140000000	16612000000	1.50534	-0.791549	L1td1	LINE-1 type transposase domain-containing protein 1	G3UYN0;Q587J6;E9PZU6;E9PXD6	Isoform of Q587J6, L1TD1;LINE-1 type transposase domain-containing protein 1	L1td1	L1td1	Isoform of Q587J6, L1TD1;LINE-1 type transposase domain-containing protein 1	4	26	26	26	26	15	16	15	26	15	16	15	26	15	16	15
-0.669763	-0.725698	+	Keep	#NAME?	2108	37	Acly	Acly	37	46.1	0	261.06	16557000000	12931000000	1.59339	-0.69773	Acly	ATP-citrate synthase	Q3V117;Q91V92;Q3TS02	Isoform of Q91V92, ATP-citrate synthase;ATP-citrate synthase	Acly	Acly	Isoform of Q91V92, ATP-citrate synthase;ATP-citrate synthase	3	37	37	37	34	20	26	24	34	20	26	24	34	20	26	24
2.68147	2.27272		Keep		1424	1	Zfp42	Zfp42	8	3.8	0	116.27	1390900000	6467300000	1.28061	2.47709	Zfp42	Zinc finger protein 42	P22227	Zinc finger protein 42	Zfp42	Zfp42	Zinc finger protein 42	1	10	8	1	8	6	8	6	6	4	6	4	1	1	1	0
0.133695	2.24544		Keep		2686	2	Mrpl22	Mrpl22	2	11.7	0	5.9001	247970000	88621000	0.335227	1.18957	Mrpl22	39S ribosomal protein L22, mitochondrial	Q8BU88	39S ribosomal protein L22, mitochondrial	Mrpl22	Mrpl22	39S ribosomal protein L22, mitochondrial	1	2	2	2	2	1	2	2	2	1	2	2	2	1	2	2
0.896698	1.67199		Keep		1329	2	Anxa1	Anxa1	2	8.7	0	32.028	182470000	131270000	0.72906	1.28434	Anxa1	Annexin A1	P10107	Annexin A1	Anxa1	Anxa1	Annexin A1	1	2	2	2	2	1	1	0	2	1	1	0	2	1	1	0
1.1163	0.48459		Keep		3577	2	Atp5d	Atp5d	2	13.7	0	8.8121	192800000	183330000	0.621116	0.800444	Atp5d	ATP synthase subunit delta, mitochondrial	Q9D3D9	ATP synthase subunit delta, mitochondrial	Atp5d	Atp5d	ATP synthase subunit delta, mitochondrial	1	2	2	2	2	2	2	2	2	2	2	2	2	2	2	2
1.28611	0.441791		Keep		1941	2	Atp5i;Atp5k	Atp5i;Atp5k	2	35.2	0	23.146	286410000	346210000	0.538569	0.863952	Atp5i;Atp5k	ATP synthase subunit e, mitochondrial	Q06185;Q8BTB6	ATP synthase subunit e, mitochondrial;Isoform of Q06185, ATP synthase subunit e, mitochondrial	Atp5i;Atp5k	Atp5i;Atp5k	ATP synthase subunit e, mitochondrial;Isoform of Q06185, ATP synthase subunit e, mitochondrial	2	2	2	2	1	2	2	2	1	2	2	2	1	2	2	2
1.12843	1.66392		Keep		1130	2	Bak1	Bak1	2	16.7	0.0013699	2.7762	15420000	16644000	0.918573	1.39617	Bak1	Bcl-2 homologous antagonist/killer	O08734;F7CUQ1;Q91WX5	Bcl-2 homologous antagonist/killer;Isoform of O08734, Bcl-2 homologous antagonist/killer (Fragment);Isoform of O08734, Bak1 protein	Bak1	Bak1	Bcl-2 homologous antagonist/killer;Isoform of O08734, Bcl-2 homologous antagonist/killer (Fragment);Isoform of O08734, Bak1 protein	3	2	2	2	1	1	0	0	1	1	0	0	1	1	0	0
0.983459	0.69874		Keep		3066	2	Cisd1	Cisd1	2	22.2	0	22.384	103340000	118990000	0.971678	0.841099	Cisd1	CDGSH iron-sulfur domain-containing protein 1	Q91WS0	CDGSH iron-sulfur domain-containing protein 1	Cisd1	Cisd1	CDGSH iron-sulfur domain-containing protein 1	1	2	2	2	1	2	2	1	1	2	2	1	1	2	2	1
1.18922	0.276188		Keep		3380	2	Uqcrfs1	Uqcrfs1	2	8	0	7.6541	117600000	158320000	0.450108	0.732706	Uqcrfs1	Cytochrome b-c1 complex subunit Rieske, mitochondrial;Cytochrome b-c1 complex subunit 11	Q9CR68	Cytochrome b-c1 complex subunit Rieske, mitochondrial	Uqcrfs1	Uqcrfs1	Cytochrome b-c1 complex subunit Rieske, mitochondrial	1	2	2	2	1	1	2	1	1	1	2	1	1	1	2	1
1.07176	0.414537		Keep		3403	2	Dppa2	Dppa2	2	8.3	0	13.055	139410000	134270000	0.576673	0.74315	Dppa2	Developmental pluripotency-associated protein 2	Q9CWH0	Developmental pluripotency-associated protein 2	Dppa2	Dppa2	Developmental pluripotency-associated protein 2	1	2	2	2	2	1	2	1	2	1	2	1	2	1	2	1
0.522257	1.0178		Keep		1426	2	Clk1;Clk4	Clk1;Clk4	2	5.2	0	4.584	120030000	125380000	0.702932	0.770027	Clk1;Clk4	Dual specificity protein kinase CLK1;Dual specificity protein kinase CLK4	P22518;B0QZP9;O35493	Dual specificity protein kinase CLK1;Isoform of O35493, Dual-specificity protein kinase CLK4 (Fragment);Dual specificity protein kinase CLK4	Clk1;Clk4	Clk1;Clk4	Dual specificity protein kinase CLK1;Isoform of O35493, Dual-specificity protein kinase CLK4 (Fragment);Dual specificity protein kinase CLK4	3	2	2	2	1	2	0	0	1	2	0	0	1	2	0	0
-0.489808	-0.720016		Keep		975	1	Hist1h2al;Hist2h2aa1;Hist2h2ac	Hist1h2al;Hist2h2aa1;Hist2h2ac	2	8.8	0	78.017	21517000000	22165000000	0.921883	-0.604912	Hist1h2al;Hist2h2aa1;Hist2h2ac	Histone H2A;Histone H2A type 2-A;Histone H2A type 2-C	F8WIX8;Q6GSS7;Q64523	Histone H2A;Histone H2A type 2-A;Histone H2A type 2-C	Hist1h2al;Hist2h2aa1;Hist2h2ac	Hist1h2al;Hist2h2aa1;Hist2h2ac	Histone H2A;Histone H2A type 2-A;Histone H2A type 2-C	3	8	2	1	6	6	8	7	1	1	2	1	0	0	1	0
-0.000764838	-1.23229		Keep		1140	2	Snap23	Snap23	2	14.9	0	7.227	105970000	119230000	0.301373	-0.616529	Snap23	Synaptosomal-associated protein;Synaptosomal-associated protein 23	Q9D3L3;O09044;B0R029;E9Q8A1;B0R030	Isoform of O09044, Synaptosomal-associated protein;Synaptosomal-associated protein 23;Isoform of O09044, Synaptosomal-associated protein 23 (Fragment);Isoform of O09044, Synaptosomal-associated protein 23;Isoform of O09044, Synaptosomal-associated protein	Snap23	Snap23	Isoform of O09044, Synaptosomal-associated protein;Synaptosomal-associated protein 23;Isoform of O09044, Synaptosomal-associated protein 23 (Fragment);Isoform of O09044, Synaptosomal-associated protein 23;Isoform of O09044, Synaptosomal-associated protein	5	2	2	2	2	1	1	0	2	1	1	0	2	1	1	0
1.35969	0.101397		Keep		191	2	Golga3	Golga3	2	1.6	0	6.3223	16169000	25795000	0.344273	0.730543	Golga3	Golgin subfamily A member 3	A0A0R4J1H6;E9QP99;P55937-1;P55937	Isoform of P55937, Golgin subfamily A member 3;Isoform of P55937, Golgin subfamily A member 3;Isoform of P55937, Isoform 1 of Golgin subfamily A member 3;Golgin subfamily A member 3	Golga3	Golga3	Isoform of P55937, Golgin subfamily A member 3;Isoform of P55937, Golgin subfamily A member 3;Isoform of P55937, Isoform 1 of Golgin subfamily A member 3;Golgin subfamily A member 3	4	2	2	2	2	1	1	0	2	1	1	0	2	1	1	0
1.32579	0.768813		Keep		963	2	Atp5j2	Atp5j2	2	30.3	0	7.7282	567350000	737940000	0.78132	1.0473	Atp5j2	ATP synthase subunit f, mitochondrial	F8WHP8;P56135	Isoform of P56135, ATP synthase subunit f, mitochondrial;ATP synthase subunit f, mitochondrial	Atp5j2	Atp5j2	Isoform of P56135, ATP synthase subunit f, mitochondrial;ATP synthase subunit f, mitochondrial	2	2	2	2	2	2	2	1	2	2	2	1	2	2	2	1
-1.17384	-0.699996		Keep		34	2	S100a13	S100a13	2	14.4	0	4.6562	48362000	39658000	0.802226	-0.936918	S100a13	Protein S100-A13	A0A0A0MQ90;P97352	Isoform of P97352, Protein S100-A13;Protein S100-A13	S100a13	S100a13	Isoform of P97352, Protein S100-A13;Protein S100-A13	2	2	2	2	2	1	1	1	2	1	1	1	2	1	1	1
-1.03709	2.85215		Keep		2083	2	Rmi2	Rmi2	2	27.6	0	48.342	973630000	206150000	0.141449	0.907529	Rmi2	RecQ-mediated genome instability protein 2	Q3UPE3-2;Q3UPE3	Isoform of Q3UPE3, Isoform 2 of RecQ-mediated genome instability protein 2;RecQ-mediated genome instability protein 2	Rmi2	Rmi2	Isoform of Q3UPE3, Isoform 2 of RecQ-mediated genome instability protein 2;RecQ-mediated genome instability protein 2	2	2	2	2	2	1	1	1	2	1	1	1	2	1	1	1
-0.0259994	-1.45085		Keep		2211	2	Tmpo	Tmpo	2	6.8	0.00028441	3.2518	163750000	168350000	0.311053	-0.738427	Tmpo	Lamina-associated polypeptide 2, isoforms beta/delta/epsilon/gamma;Lamina-associated polypeptide 2, isoforms alpha/zeta	Q61029-3;Q61029;Q61033-2;Q61029-4;Q61029-2	Isoform of Q61033, Isoform Epsilon of Lamina-associated polypeptide 2, isoforms beta/delta/epsilon/gamma;Isoform of Q61033, Lamina-associated polypeptide 2, isoforms beta/delta/epsilon/gamma;Isoform of Q61033, Isoform Zeta of Lamina-associated polypeptide	Tmpo	Tmpo	Isoform of Q61033, Isoform Epsilon of Lamina-associated polypeptide 2, isoforms beta/delta/epsilon/gamma;Isoform of Q61033, Lamina-associated polypeptide 2, isoforms beta/delta/epsilon/gamma;Isoform of Q61033, Isoform Zeta of Lamina-associated polypeptide	5	10	2	2	9	6	9	9	1	1	2	2	1	1	2	2
1.34494	0.472269		Keep		113	2	Ndufa4	Ndufa4	2	44.9	0	9.6862	738440000	978170000	0.545129	0.908606	Ndufa4	Cytochrome c oxidase subunit NDUFA4	A0A0N4SVQ1;Q62425	Isoform of Q62425, Cytochrome c oxidase subunit NDUFA4;Cytochrome c oxidase subunit NDUFA4	Ndufa4	Ndufa4	Isoform of Q62425, Cytochrome c oxidase subunit NDUFA4;Cytochrome c oxidase subunit NDUFA4	2	2	2	2	2	2	2	2	2	2	2	2	2	2	2	2
-0.535834	-1.01643		Keep		946	2	Crk	Crk	2	15.7	0	3.6898	28555000	30849000	0.71864	-0.776129	Crk	Adapter molecule crk	Q8JZR2;F7D232;Q5ND50;Q64010-2;Q64010	Isoform of Q64010, Adapter molecule crk;Isoform of Q64010, Adapter molecule crk (Fragment);Isoform of Q64010, Adapter molecule crk;Isoform of Q64010, Isoform Crk-I of Adapter molecule crk;Adapter molecule crk	Crk	Crk	Isoform of Q64010, Adapter molecule crk;Isoform of Q64010, Adapter molecule crk (Fragment);Isoform of Q64010, Adapter molecule crk;Isoform of Q64010, Isoform Crk-I of Adapter molecule crk;Adapter molecule crk	5	2	2	2	1	1	0	0	1	1	0	0	1	1	0	0
-4.87248	-0.212507		Keep		35	2	Arhgap12	Arhgap12	2	3.5	0	4.5555	234620000	44262000	0.325826	-2.54249	Arhgap12	Rho GTPase-activating protein 12	S4R203;S4R248;A0A0A0MQ95;B2RUJ8;S4R221;Q8C0D4;S4R2V0;S4R1B0	Isoform of Q8C0D4, Rho GTPase-activating protein 12;Isoform of Q8C0D4, Rho GTPase-activating protein 12;Isoform of Q8C0D4, Rho GTPase-activating protein 12;Isoform of Q8C0D4, Rho GTPase activating protein 12;Isoform of Q8C0D4, Rho GTPase-activating protein	Arhgap12	Arhgap12	Isoform of Q8C0D4, Rho GTPase-activating protein 12;Isoform of Q8C0D4, Rho GTPase-activating protein 12;Isoform of Q8C0D4, Rho GTPase-activating protein 12;Isoform of Q8C0D4, Rho GTPase activating protein 12;Isoform of Q8C0D4, Rho GTPase-activating protein	8	2	2	2	1	1	0	0	1	1	0	0	1	1	0	0
1.33073	0.854518		Keep		1024	2	Dnajc19	Dnajc19	2	21	0	47.854	390790000	311080000	0.864557	1.09262	Dnajc19	Mitochondrial import inner membrane translocase subunit TIM14	G3X8S1;Q9CQV7;Q9CQV7-3;Q9CQV7-2;D3Z5K6	Isoform of Q9CQV7, DnaJ (Hsp40) homolog, subfamily C, member 19, isoform CRA_c;Mitochondrial import inner membrane translocase subunit TIM14;Isoform of Q9CQV7, Isoform 3 of Mitochondrial import inner membrane translocase subunit TIM14;Isoform of Q9CQV7, Is	Dnajc19	Dnajc19	Isoform of Q9CQV7, DnaJ (Hsp40) homolog, subfamily C, member 19, isoform CRA_c;Mitochondrial import inner membrane translocase subunit TIM14;Isoform of Q9CQV7, Isoform 3 of Mitochondrial import inner membrane translocase subunit TIM14;Isoform of Q9CQV7, Is	5	2	2	2	2	1	1	1	2	1	1	1	2	1	1	1
1.11163	0.540652		Keep		3304	2	Uqcrb	Uqcrb	2	21.6	0	4.2187	414790000	514820000	0.674037	0.826142	Uqcrb	Cytochrome b-c1 complex subunit 7	Q9CQB4;Q9D855	Isoform of Q9D855, Cytochrome b-c1 complex subunit 7;Cytochrome b-c1 complex subunit 7	Uqcrb	Uqcrb	Isoform of Q9D855, Cytochrome b-c1 complex subunit 7;Cytochrome b-c1 complex subunit 7	2	2	2	2	2	1	2	1	2	1	2	1	2	1	2	1
-0.515274	-0.697596		Keep		867	1	Katna1	Katna1	2	7.7	0	7.025	147590000	115890000	1.02234	-0.606435	Katna1	Katanin p60 ATPase-containing subunit A1	G3UX83;E9QKG2;Q9WV86	Isoform of Q9WV86, Katanin p60 ATPase-containing subunit A1;Isoform of Q9WV86, Katanin p60 ATPase-containing subunit A1;Katanin p60 ATPase-containing subunit A1	Katna1	Katna1	Isoform of Q9WV86, Katanin p60 ATPase-containing subunit A1;Isoform of Q9WV86, Katanin p60 ATPase-containing subunit A1;Katanin p60 ATPase-containing subunit A1	3	2	2	1	2	1	1	1	2	1	1	1	1	1	1	1
0.601411	0.791533		Keep		3438	2	Med31	Med31	2	22.1	0	20.257	103990000	109720000	1.0637	0.696472	Med31	Mediator of RNA polymerase II transcription subunit 31	Q9CXU1	Mediator of RNA polymerase II transcription subunit 31	Med31	Med31	Mediator of RNA polymerase II transcription subunit 31	1	2	2	2	2	1	1	0	2	1	1	0	2	1	1	0
1.40458	-0.090447		Keep		1254	2	Mtx2	Mtx2	2	13.3	0	37.568	765750000	882250000	0.266852	0.657065	Mtx2	Metaxin-2	O88441	Metaxin-2	Mtx2	Mtx2	Metaxin-2	1	2	2	2	2	2	2	2	2	2	2	2	2	2	2	2
1.45707	1.02621		Keep		3621	2	Timm50	Timm50	2	7.6	0	4.3347	134800000	133820000	0.961107	1.24164	Timm50	Mitochondrial import inner membrane translocase subunit TIM50	Q9D880	Mitochondrial import inner membrane translocase subunit TIM50	Timm50	Timm50	Mitochondrial import inner membrane translocase subunit TIM50	1	2	2	2	1	2	1	1	1	2	1	1	1	2	1	1
1.43984	1.14051		Keep		3694	2	Tomm20	Tomm20	2	22.8	0	37.456	922860000	710370000	1.13359	1.29017	Tomm20	Mitochondrial import receptor subunit TOM20 homolog	Q9DCC8	Mitochondrial import receptor subunit TOM20 homolog	Tomm20	Tomm20	Mitochondrial import receptor subunit TOM20 homolog	1	2	2	2	2	2	2	2	2	2	2	2	2	2	2	2
1.07704	0.535269		Keep		3708	2	Ndufb10	Ndufb10	2	14.2	0	8.2462	108870000	158730000	0.685351	0.806153	Ndufb10	NADH dehydrogenase [ubiquinone] 1 beta subcomplex subunit 10	Q9DCS9;D3YUK4	NADH dehydrogenase [ubiquinone] 1 beta subcomplex subunit 10;Isoform of Q9DCS9, NADH dehydrogenase [ubiquinone] 1 beta subcomplex subunit 10 (Fragment)	Ndufb10	Ndufb10	NADH dehydrogenase [ubiquinone] 1 beta subcomplex subunit 10;Isoform of Q9DCS9, NADH dehydrogenase [ubiquinone] 1 beta subcomplex subunit 10 (Fragment)	2	2	2	2	1	1	2	1	1	1	2	1	1	1	2	1
0.48388	0.924947		Keep		981	2	Gm20517;Med20	Gm20517;Med20	2	14.5	0	4.3095	160600000	137250000	0.714094	0.704413	Gm20517;Med20	Mediator of RNA polymerase II transcription subunit 20	G3UVU6;Q9R0X0-2;Q9R0X0;Q9R0X0-3	Protein Gm20517;Isoform of Q9R0X0, Isoform 2 of Mediator of RNA polymerase II transcription subunit 20;Mediator of RNA polymerase II transcription subunit 20;Isoform of Q9R0X0, Isoform 3 of Mediator of RNA polymerase II transcription subunit 20	Gm20517;Med20	Gm20517;Med20	Protein Gm20517;Isoform of Q9R0X0, Isoform 2 of Mediator of RNA polymerase II transcription subunit 20;Mediator of RNA polymerase II transcription subunit 20;Isoform of Q9R0X0, Isoform 3 of Mediator of RNA polymerase II transcription subunit 20	4	2	2	2	2	1	1	1	2	1	1	1	2	1	1	1
-0.6348	-0.868687		Keep		950	2	Zc3h7b	Zc3h7b	2	2.4	0.0011068	2.9321	36206000	34780000	1.00768	-0.751743	Zc3h7b		F8VPP8	Protein Zc3h7b	Zc3h7b	Zc3h7b	Protein Zc3h7b	1	2	2	2	2	1	0	0	2	1	0	0	2	1	0	0
1.51485	-0.315566		Keep		3947	1	Rbmx	Rbmx	2	2	0.0011179	3.044	226130000	257740000	0.200145	0.599644	Rbmx	RNA-binding motif protein, X chromosome;RNA-binding motif protein, X chromosome, N-terminally processed	Q9WV02;A2AFI3;Q9WV02-2;S4R1F6;A2AFI4	RNA-binding motif protein, X chromosome;Isoform of Q9WV02, RNA binding motif protein, X chromosome, isoform CRA_b;Isoform of Q9WV02, Isoform 2 of RNA-binding motif protein, X chromosome;Isoform of Q9WV02, RNA binding motif protein, X chromosome, isoform CR	Rbmx	Rbmx	RNA-binding motif protein, X chromosome;Isoform of Q9WV02, RNA binding motif protein, X chromosome, isoform CRA_b;Isoform of Q9WV02, Isoform 2 of RNA-binding motif protein, X chromosome;Isoform of Q9WV02, RNA binding motif protein, X chromosome, isoform CR	5	18	2	1	12	13	15	15	1	1	2	1	1	0	1	0
0.0184917	1.32786		Keep		2190	2	Ppp5c	Ppp5c	2	4.6	0	17.673	39761000	62376000	0.308799	0.673173	Ppp5c	Serine/threonine-protein phosphatase 5;Serine/threonine-protein phosphatase	Q60676;F7BX26	Serine/threonine-protein phosphatase 5;Isoform of Q60676, Serine/threonine-protein phosphatase (Fragment)	Ppp5c	Ppp5c	Serine/threonine-protein phosphatase 5;Isoform of Q60676, Serine/threonine-protein phosphatase (Fragment)	2	2	2	2	1	1	0	1	1	1	0	1	1	1	0	1
0.983167	0.693458		Keep		3162	2	Stoml2	Stoml2	2	12.7	0	19.296	217680000	301540000	0.962861	0.838312	Stoml2	Stomatin-like protein 2, mitochondrial	Q99JB2;A2AG41;A2AG39;F6WI02	Stomatin-like protein 2, mitochondrial;Isoform of Q99JB2, Stomatin-like protein 2, mitochondrial (Fragment);Isoform of Q99JB2, Stomatin-like protein 2, mitochondrial (Fragment);Isoform of Q99JB2, Stomatin-like protein 2, mitochondrial (Fragment)	Stoml2	Stoml2	Stomatin-like protein 2, mitochondrial;Isoform of Q99JB2, Stomatin-like protein 2, mitochondrial (Fragment);Isoform of Q99JB2, Stomatin-like protein 2, mitochondrial (Fragment);Isoform of Q99JB2, Stomatin-like protein 2, mitochondrial (Fragment)	4	2	2	2	1	1	2	2	1	1	2	2	1	1	2	2
-0.451287	-0.722728		Keep		1300	2	Tuba3a	Tuba3a	2	5.3	0	14.451	395790000	403010000	0.839683	-0.587008	Tuba3a	Tubulin alpha-3 chain	P05214	Tubulin alpha-3 chain	Tuba3a	Tuba3a	Tubulin alpha-3 chain	1	21	2	2	20	20	19	19	2	2	2	2	2	2	2	2
0.128953	-1.51177		Keep		2092	2	Znf48	Znf48	2	4.2	0	4.5297	103920000	128690000	0.256355	-0.691409	Znf48	Zinc finger protein 48	Q3US17	Zinc finger protein 48	Znf48	Znf48	Zinc finger protein 48	1	3	2	2	2	1	1	2	2	1	1	1	2	1	1	1
1.09484	0.219388		Keep		3308	3	Mrps17	Mrps17	3	35	0	5.4674	167980000	230030000	0.427012	0.657116	Mrps17	28S ribosomal protein S17, mitochondrial	Q9CQE3;D3Z198;D3YWF8	28S ribosomal protein S17, mitochondrial;Isoform of Q9CQE3, 28S ribosomal protein S17, mitochondrial (Fragment)	Mrps17	Mrps17	28S ribosomal protein S17, mitochondrial;Isoform of Q9CQE3, 28S ribosomal protein S17, mitochondrial (Fragment)	3	3	3	3	2	1	2	1	2	1	2	1	2	1	2	1
0.937043	-3.64824		Keep		3540	3	Mrpl28	Mrpl28	3	18.7	0	14.243	504330000	682190000	0.18042	-1.3556	Mrpl28	39S ribosomal protein L28, mitochondrial	Q9D1B9	39S ribosomal protein L28, mitochondrial	Mrpl28	Mrpl28	39S ribosomal protein L28, mitochondrial	1	3	3	3	2	1	2	3	2	1	2	3	2	1	2	3
1.30135	0.148001		Keep		3336	3	Mrpl41	Mrpl41	3	25.9	0	6.7394	223320000	498470000	0.36865	0.724677	Mrpl41	39S ribosomal protein L41, mitochondrial	Q9CQN7	39S ribosomal protein L41, mitochondrial	Mrpl41	Mrpl41	39S ribosomal protein L41, mitochondrial	1	3	3	3	3	1	2	2	3	1	2	2	3	1	2	2
1.20038	0.475435		Keep		3547	3	Mrpl53	Mrpl53	3	39.8	0	8.8818	97170000	23416000	0.585158	0.837907	Mrpl53	39S ribosomal protein L53, mitochondrial	Q9D1H8	39S ribosomal protein L53, mitochondrial	Mrpl53	Mrpl53	39S ribosomal protein L53, mitochondrial	1	3	3	3	1	1	0	1	1	1	0	1	1	1	0	1
1.02793	0.256356		Keep		3472	3	Mrpl55	Mrpl55	3	24.4	0	14.108	127340000	188360000	0.462927	0.642144	Mrpl55	39S ribosomal protein L55, mitochondrial	Q9CZ83;Q9CZ83-2	39S ribosomal protein L55, mitochondrial;Isoform of Q9CZ83, Isoform 2 of 39S ribosomal protein L55, mitochondrial	Mrpl55	Mrpl55	39S ribosomal protein L55, mitochondrial;Isoform of Q9CZ83, Isoform 2 of 39S ribosomal protein L55, mitochondrial	2	3	3	3	3	1	2	1	3	1	2	1	3	1	2	1
-0.481425	-0.862352		Keep		2481	3	Atf7ip	Atf7ip	3	4	0.003693	2.1805	686880000	811680000	0.754851	-0.671888	Atf7ip	Activating transcription factor 7-interacting protein 1	Q7TT18;A0A087WR75;A0A0N4SVA8;A0A087WQB3;A0A0N4SVP5;A0A087WR39;Q7TT18-2	Activating transcription factor 7-interacting protein 1;Isoform of Q7TT18, Activating transcription factor 7-interacting protein 1 (Fragment)	Atf7ip	Atf7ip	Activating transcription factor 7-interacting protein 1;Isoform of Q7TT18, Activating transcription factor 7-interacting protein 1 (Fragment)	7	3	3	3	2	1	2	1	2	1	2	1	2	1	2	1
1.16922	0.124912		Keep		3343	3	Acot13	Acot13	3	30.7	0	8.1305	218660000	272240000	0.36427	0.647066	Acot13	Acyl-coenzyme A thioesterase 13;Acyl-coenzyme A thioesterase 13, N-terminally processed	Q9CQR4	Acyl-coenzyme A thioesterase 13	Acot13	Acot13	Acyl-coenzyme A thioesterase 13	1	3	3	3	3	2	2	1	3	2	2	1	3	2	2	1
1.51974	0.698108		Keep		3260	3	Atp5l	Atp5l	3	33	0	25.839	456230000	625090000	0.64615	1.10893	Atp5l	ATP synthase subunit g, mitochondrial	Q9CPQ8	ATP synthase subunit g, mitochondrial	Atp5l	Atp5l	ATP synthase subunit g, mitochondrial	1	3	3	3	3	3	2	3	3	3	2	3	3	3	2	3
-1.1046	-0.812375		Keep		3640	3	Atg101	Atg101	3	17	0.0013672	2.7446	20694000	17543000	1.01634	-0.95849	Atg101	Autophagy-related protein 101	Q9D8Z6	Autophagy-related protein 101	Atg101	Atg101	Autophagy-related protein 101	1	3	3	3	3	1	1	0	3	1	1	0	3	1	1	0
0.432532	1.20294		Keep		2955	3	Clybl	Clybl	3	13.9	0	14.684	355240000	320400000	0.552441	0.817734	Clybl	Citrate lyase subunit beta-like protein, mitochondrial	Q8R4N0	Citrate lyase subunit beta-like protein, mitochondrial	Clybl	Clybl	Citrate lyase subunit beta-like protein, mitochondrial	1	3	3	3	2	1	2	2	2	1	2	2	2	1	2	2
1.37701	0.682071		Keep		1412	3	Cox4i1	Cox4i1	3	23.7	0	29.327	1240900000	1448700000	0.683574	1.02954	Cox4i1	Cytochrome c oxidase subunit 4 isoform 1, mitochondrial	P19783;M0QWX7	Cytochrome c oxidase subunit 4 isoform 1, mitochondrial	Cox4i1	Cox4i1	Cytochrome c oxidase subunit 4 isoform 1, mitochondrial	2	3	3	3	3	3	3	3	3	3	3	3	3	3	3	3
0.799087	0.48457		Keep		3794	3	Diablo	Diablo	3	24.9	0	26.66	412190000	449120000	0.815397	0.641829	Diablo	Diablo homolog, mitochondrial	Q9JIQ3;A0A0G2JGS0;Q8R1D8;D3Z3K5;D3Z2Q3	Diablo homolog, mitochondrial;Isoform of Q9JIQ3, Diablo homolog, mitochondrial;Isoform of Q9JIQ3, Diablo homolog, mitochondrial;Isoform of Q9JIQ3, Diablo homolog, mitochondrial;Isoform of Q9JIQ3, Diablo homolog, mitochondrial	Diablo	Diablo	Diablo homolog, mitochondrial;Isoform of Q9JIQ3, Diablo homolog, mitochondrial;Isoform of Q9JIQ3, Diablo homolog, mitochondrial;Isoform of Q9JIQ3, Diablo homolog, mitochondrial;Isoform of Q9JIQ3, Diablo homolog, mitochondrial	5	3	3	3	2	1	2	2	2	1	2	2	2	1	2	2
-0.613918	-0.819259		Keep		3687	3	Gnai3	Gnai3	3	12.1	0	19.196	109730000	91099000	1.04289	-0.716588	Gnai3	Guanine nucleotide-binding protein G(k) subunit alpha	Q9DC51	Guanine nucleotide-binding protein G(k) subunit alpha	Gnai3	Gnai3	Guanine nucleotide-binding protein G(k) subunit alpha	1	7	3	3	4	4	6	4	2	1	3	1	2	1	3	1
0.830418	0.409662		Keep		1492	2	Kras;Hras	Kras;Hras	3	11.2	0	7.4202	179460000	282770000	0.681427	0.62004	Kras;Hras	GTPase KRas;GTPase KRas, N-terminally processed	P32883-2;P32883;C0H5X4;Q61411-2	Isoform of P32883, Isoform 2B of GTPase KRas;GTPase KRas;Isoform of Q61411, GTPase HRas;Isoform of Q61411, Isoform 2 of GTPase HRas	Kras;Hras	Kras;Hras	Isoform of P32883, Isoform 2B of GTPase KRas;GTPase KRas;Isoform of Q61411, GTPase HRas;Isoform of Q61411, Isoform 2 of GTPase HRas	4	7	3	2	6	4	6	5	2	1	2	1	1	0	2	1
0.00345838	1.22445		Keep		1012	3	Mettl14	Mettl14	3	11.4	0	7.7341	234940000	154920000	0.302595	0.613955	Mettl14	N6-adenosine-methyltransferase subunit METTL14	G3UYS3;Q3UIK4-2;Q3UIK4;E9QPC5	Isoform of Q3UIK4, N6-adenosine-methyltransferase subunit METTL14;Isoform of Q3UIK4, Isoform 2 of N6-adenosine-methyltransferase subunit METTL14;N6-adenosine-methyltransferase subunit METTL14;Isoform of Q3UIK4, N6-adenosine-methyltransferase subunit METTL1	Mettl14	Mettl14	Isoform of Q3UIK4, N6-adenosine-methyltransferase subunit METTL14;Isoform of Q3UIK4, Isoform 2 of N6-adenosine-methyltransferase subunit METTL14;N6-adenosine-methyltransferase subunit METTL14;Isoform of Q3UIK4, N6-adenosine-methyltransferase subunit METTL1	4	3	3	3	1	2	2	1	1	2	2	1	1	2	2	1
0.717561	0.937878		Keep		858	3	Papd5	Papd5	3	7.5	0	9.095	256370000	286980000	1.07453	0.82772	Papd5	Non-canonical poly(A) RNA polymerase PAPD5	F8WI26;E9QJT6;Q68ED3;F6UPY1	Isoform of Q68ED3, Non-canonical poly(A) RNA polymerase PAPD5;Isoform of Q68ED3, Non-canonical poly(A) RNA polymerase PAPD5;Non-canonical poly(A) RNA polymerase PAPD5	Papd5	Papd5	Isoform of Q68ED3, Non-canonical poly(A) RNA polymerase PAPD5;Isoform of Q68ED3, Non-canonical poly(A) RNA polymerase PAPD5;Non-canonical poly(A) RNA polymerase PAPD5	4	3	3	3	3	2	1	2	3	2	1	2	3	2	1	2
-0.224671	-1.0795		Keep		2133	2	Git1	Git1	3	3	0	5.4306	260880000	228880000	0.432541	-0.652084	Git1	ARF GTPase-activating protein GIT1	Q5F258;Q68FF6;D3Z409	Isoform of Q68FF6, ARF GTPase-activating protein GIT1;ARF GTPase-activating protein GIT1	Git1	Git1	Isoform of Q68FF6, ARF GTPase-activating protein GIT1;ARF GTPase-activating protein GIT1	3	3	3	2	2	2	1	1	2	2	1	1	2	1	1	1
-1.56052	-0.408712		Keep		2490	3	Vprbp	Vprbp	3	3.3	0.00028588	3.3288	82437000	34532000	0.472464	-0.984614	Vprbp	Protein VPRBP	Q80TR8-3;Q80TR8-4;Q80TR8;Q80TR8-2	Isoform of Q80TR8, Isoform 3 of Protein VPRBP;Isoform of Q80TR8, Isoform 4 of Protein VPRBP;Protein VPRBP;Isoform of Q80TR8, Isoform 2 of Protein VPRBP	Vprbp	Vprbp	Isoform of Q80TR8, Isoform 3 of Protein VPRBP;Isoform of Q80TR8, Isoform 4 of Protein VPRBP;Protein VPRBP;Isoform of Q80TR8, Isoform 2 of Protein VPRBP	4	3	3	3	2	1	1	0	2	1	1	0	2	1	1	0
0.492212	0.756526		Keep		219	3	Cdipt	Cdipt	3	20	0	6.8821	86643000	89352000	0.876835	0.624369	Cdipt	CDP-diacylglycerol--inositol 3-phosphatidyltransferase	A0A0U1RP13;Q8VDP6;Q05BY1;A0A0U1RNI6;A0A0U1RPV3;A0A0U1RQ57	Isoform of Q8VDP6, CDP-diacylglycerol--inositol 3-phosphatidyltransferase;CDP-diacylglycerol--inositol 3-phosphatidyltransferase	Cdipt	Cdipt	Isoform of Q8VDP6, CDP-diacylglycerol--inositol 3-phosphatidyltransferase;CDP-diacylglycerol--inositol 3-phosphatidyltransferase	6	3	3	3	2	1	2	0	2	1	2	0	2	1	2	0
0.409147	2.3879		Keep		3574	3	Mau2	Mau2	3	6.3	0	5.4902	225680000	92063000	0.406748	1.39852	Mau2	MAU2 chromatid cohesion factor homolog	Z4YNA3;Q9D2X5-2;Q9D2X5	Isoform of Q9D2X5, MAU2 chromatid cohesion factor homolog;Isoform of Q9D2X5, Isoform 2 of MAU2 chromatid cohesion factor homolog;MAU2 chromatid cohesion factor homolog	Mau2	Mau2	Isoform of Q9D2X5, MAU2 chromatid cohesion factor homolog;Isoform of Q9D2X5, Isoform 2 of MAU2 chromatid cohesion factor homolog;MAU2 chromatid cohesion factor homolog	3	3	3	3	2	1	0	0	2	1	0	0	2	1	0	0
1.31713	0.327385		Keep		3356	3	Pam16	Pam16	3	42.4	0	11.392	55758000	95289000	0.4623	0.822257	Pam16	Mitochondrial import inner membrane translocase subunit TIM16	Q9CQV1;D6RI93	Mitochondrial import inner membrane translocase subunit TIM16	Pam16	Pam16	Mitochondrial import inner membrane translocase subunit TIM16	2	3	3	3	3	1	1	1	3	1	1	1	3	1	1	1
0.286645	1.23991		Keep		3492	3	Pinx1	Pinx1	3	10.5	0	9.832	106960000	106070000	0.449325	0.763276	Pinx1	PIN2/TERF1-interacting telomerase inhibitor 1	Q9CZX5	PIN2/TERF1-interacting telomerase inhibitor 1	Pinx1	Pinx1	PIN2/TERF1-interacting telomerase inhibitor 1	1	3	3	3	2	2	1	0	2	2	1	0	2	2	1	0
1.22175	-0.0274371		Keep		3503	3	Mtpap	Mtpap	3	8.4	0	6.0993	159400000	223310000	0.288788	0.597158	Mtpap	Poly(A) RNA polymerase, mitochondrial	Q9D0D3	Poly(A) RNA polymerase, mitochondrial	Mtpap	Mtpap	Poly(A) RNA polymerase, mitochondrial	1	3	3	3	2	2	2	2	2	2	2	2	2	2	2	2
-1.05284	-0.623773		Keep		1384	3	D1Pas1	D1Pas1	3	9.4	0	55.337	1216600000	824490000	0.797254	-0.838304	D1Pas1	Putative ATP-dependent RNA helicase Pl10	P16381;Q3V086;Q61496	Putative ATP-dependent RNA helicase Pl10	D1Pas1	D1Pas1	Putative ATP-dependent RNA helicase Pl10	3	34	3	3	33	32	31	31	3	2	2	2	3	2	2	2
0.698841	1.52774		Keep		1914	3	Rbp1	Rbp1	3	23	0	11.784	110920000	128960000	0.644207	1.11329	Rbp1	Retinol-binding protein 1	Q00915	Retinol-binding protein 1	Rbp1	Rbp1	Retinol-binding protein 1	1	3	3	3	3	1	1	1	3	1	1	1	3	1	1	1
1.55503	0.312473		Keep		2135	3	Taok1	Taok1	3	3.9	0.0016327	2.6592	28698000	40621000	0.427411	0.933752	Taok1	Serine/threonine-protein kinase TAO1	Q5F2E8	Serine/threonine-protein kinase TAO1	Taok1	Taok1	Serine/threonine-protein kinase TAO1	1	3	3	3	2	1	2	1	2	1	2	1	2	1	2	1
0.494672	0.823907		Keep		2835	3	Taco1	Taco1	3	17.3	0	5.1814	51297000	54416000	0.80751	0.659289	Taco1	Translational activator of cytochrome c oxidase 1	Q8K0Z7	Translational activator of cytochrome c oxidase 1	Taco1	Taco1	Translational activator of cytochrome c oxidase 1	1	3	3	3	3	2	3	2	3	2	3	2	3	2	3	2
0.421479	0.857469		Keep		2564	3			3	10.5	0	6.5484	141390000	154540000	0.679528	0.639474		Uncharacterized protein C7orf26 homolog	Q8BGA7	Uncharacterized protein C7orf26 homolog			Uncharacterized protein C7orf26 homolog	1	3	3	3	1	1	2	1	1	1	2	1	1	1	2	1
0.962364	0.272158		Keep		2537	4	Mrps26	Mrps26	4	24.5	0	17.619	325670000	431410000	0.488726	0.617261	Mrps26	28S ribosomal protein S26, mitochondrial	Q80ZS3	28S ribosomal protein S26, mitochondrial	Mrps26	Mrps26	28S ribosomal protein S26, mitochondrial	1	4	4	4	4	2	3	4	4	2	3	4	4	2	3	4
1.63696	0.635629		Keep		1288	4	Mtco2	Mtco2	4	24.7	0	24.374	734730000	1033600000	0.578051	1.1363	Mtco2	Cytochrome c oxidase subunit 2	P00405	Cytochrome c oxidase subunit 2	Mtco2	Mtco2	Cytochrome c oxidase subunit 2	1	4	4	4	4	2	3	3	4	2	3	3	4	2	3	3
0.753947	0.976929		Keep		1353	4	Cox5a	Cox5a	4	47.9	0	33.445	1657100000	1631400000	1.0885	0.865438	Cox5a	Cytochrome c oxidase subunit 5A, mitochondrial	P12787	Cytochrome c oxidase subunit 5A, mitochondrial	Cox5a	Cox5a	Cytochrome c oxidase subunit 5A, mitochondrial	1	4	4	4	4	3	2	3	4	3	2	3	4	3	2	3
-0.565716	2.01526		Keep		1197	4	Chka	Chka	4	9.4	0	12.262	516610000	149880000	0.171195	0.724771	Chka	Choline kinase alpha	O54804-2;O54804;F6S062;F7AYX1;Q5J2U5	Isoform of O54804, Isoform 2 of Choline kinase alpha;Choline kinase alpha;Isoform of O54804, Choline kinase alpha (Fragment)	Chka	Chka	Isoform of O54804, Isoform 2 of Choline kinase alpha;Choline kinase alpha;Isoform of O54804, Choline kinase alpha (Fragment)	5	4	4	4	4	2	0	1	4	2	0	1	4	2	0	1
-0.950927	-0.248899		Keep		928	4	Ube2m	Ube2m	4	28.1	0	14.359	466630000	335540000	0.472338	-0.599913	Ube2m	NEDD8-conjugating enzyme Ubc12	F7CDT0;F6WMC0;P61082;G5E919	Isoform of P61082, NEDD8-conjugating enzyme Ubc12 (Fragment);Isoform of P61082, NEDD8-conjugating enzyme Ubc12 (Fragment);NEDD8-conjugating enzyme Ubc12;Isoform of P61082, NEDD8-conjugating enzyme Ubc12	Ube2m	Ube2m	Isoform of P61082, NEDD8-conjugating enzyme Ubc12 (Fragment);Isoform of P61082, NEDD8-conjugating enzyme Ubc12 (Fragment);NEDD8-conjugating enzyme Ubc12;Isoform of P61082, NEDD8-conjugating enzyme Ubc12	4	4	4	4	4	2	2	2	4	2	2	2	4	2	2	2
0.746485	0.445283		Keep		36	4	Jmjd1c	Jmjd1c	4	2.6	0	8.982	365640000	335650000	0.802455	0.595884	Jmjd1c	Probable JmjC domain-containing histone demethylation protein 2C	A0A0A0MQ98;G3UZM1;Q69ZK6;G3UZX8	Isoform of Q69ZK6, Probable JmjC domain-containing histone demethylation protein 2C;Isoform of Q69ZK6, Probable JmjC domain-containing histone demethylation protein 2C;Probable JmjC domain-containing histone demethylation protein 2C	Jmjd1c	Jmjd1c	Isoform of Q69ZK6, Probable JmjC domain-containing histone demethylation protein 2C;Isoform of Q69ZK6, Probable JmjC domain-containing histone demethylation protein 2C;Probable JmjC domain-containing histone demethylation protein 2C	4	4	4	4	2	3	3	2	2	3	3	2	2	3	3	2
-2.79766	0.130966		Keep		927	4	Usp34	Usp34	4	1.6	0	4.025	161710000	29974000	0.275904	-1.33335	Usp34	Ubiquitin carboxyl-terminal hydrolase;Ubiquitin carboxyl-terminal hydrolase 34	F6WJB7;Q6ZQ93-3;Q6ZQ93-2;Q6ZQ93;Q6ZQ93-4;Z4YLQ1	Isoform of Q6ZQ93, Ubiquitin carboxyl-terminal hydrolase 34 (Fragment);Isoform of Q6ZQ93, Isoform 3 of Ubiquitin carboxyl-terminal hydrolase 34;Isoform of Q6ZQ93, Isoform 2 of Ubiquitin carboxyl-terminal hydrolase 34;Ubiquitin carboxyl-terminal hydrolase 3	Usp34	Usp34	Isoform of Q6ZQ93, Ubiquitin carboxyl-terminal hydrolase 34 (Fragment);Isoform of Q6ZQ93, Isoform 3 of Ubiquitin carboxyl-terminal hydrolase 34;Isoform of Q6ZQ93, Isoform 2 of Ubiquitin carboxyl-terminal hydrolase 34;Ubiquitin carboxyl-terminal hydrolase 3	6	4	4	4	2	1	1	1	2	1	1	1	2	1	1	1
-0.500299	-1.01806		Keep		2756	4	Itch	Itch	4	9.9	0	13.154	111960000	119890000	0.679404	-0.759182	Itch	E3 ubiquitin-protein ligase Itchy	Q8C863-2;Q8C863;Q8BZZ3	Isoform of Q8C863, Isoform 2 of E3 ubiquitin-protein ligase Itchy;E3 ubiquitin-protein ligase Itchy	Itch	Itch	Isoform of Q8C863, Isoform 2 of E3 ubiquitin-protein ligase Itchy;E3 ubiquitin-protein ligase Itchy	3	4	4	4	2	1	2	2	2	1	2	2	2	1	2	2
-0.162961	-1.23235		Keep		76	4	Aspm	Aspm	4	2.3	0	5.3078	64452000	65662000	0.380592	-0.697657	Aspm	Abnormal spindle-like microcephaly-associated protein homolog	A0A0G2JES1;Q8CJ27	Isoform of Q8CJ27, Abnormal spindle-like microcephaly-associated protein homolog;Abnormal spindle-like microcephaly-associated protein homolog	Aspm	Aspm	Isoform of Q8CJ27, Abnormal spindle-like microcephaly-associated protein homolog;Abnormal spindle-like microcephaly-associated protein homolog	2	4	4	4	1	1	1	1	1	1	1	1	1	1	1	1
0.495797	0.761947		Keep		583	4	Ntpcr	Ntpcr	4	38.2	0	41.506	542960000	613520000	0.876947	0.628872	Ntpcr	Cancer-related nucleoside-triphosphatase homolog	D3YXL1;Q9CQA9;Q8C373;D3Z2W9	Isoform of Q9CQA9, Cancer-related nucleoside-triphosphatase homolog;Cancer-related nucleoside-triphosphatase homolog;Isoform of Q9CQA9, Cancer-related nucleoside-triphosphatase homolog	Ntpcr	Ntpcr	Isoform of Q9CQA9, Cancer-related nucleoside-triphosphatase homolog;Cancer-related nucleoside-triphosphatase homolog;Isoform of Q9CQA9, Cancer-related nucleoside-triphosphatase homolog	4	4	4	4	3	2	4	1	3	2	4	1	3	2	4	1
-0.458624	-1.33497		Keep		3593	4	Nosip	Nosip	4	18.8	0	6.7546	174310000	241940000	0.538601	-0.896796	Nosip	Nitric oxide synthase-interacting protein	Q9D6T0-2;Q9D6T0;A0A1B0GSR8;A0A1B0GT07;A0A1B0GS52;A0A1B0GS48	Isoform of Q9D6T0, Isoform 2 of Nitric oxide synthase-interacting protein;Nitric oxide synthase-interacting protein;Isoform of Q9D6T0, Nitric oxide synthase-interacting protein (Fragment);Isoform of Q9D6T0, Nitric oxide synthase-interacting protein (Fragme	Nosip	Nosip	Isoform of Q9D6T0, Isoform 2 of Nitric oxide synthase-interacting protein;Nitric oxide synthase-interacting protein;Isoform of Q9D6T0, Nitric oxide synthase-interacting protein (Fragment);Isoform of Q9D6T0, Nitric oxide synthase-interacting protein (Fragme	6	4	4	4	3	2	0	0	3	2	0	0	3	2	0	0
0.324235	0.859509		Keep		2840	4	Tinf2	Tinf2	4	12.3	0	11.504	265050000	230810000	0.568066	0.591872	Tinf2	TERF1-interacting nuclear factor 2	Q8K1K3;Q9QXG9	Isoform of Q9QXG9, TERF1-interacting nuclear factor 2;TERF1-interacting nuclear factor 2	Tinf2	Tinf2	Isoform of Q9QXG9, TERF1-interacting nuclear factor 2;TERF1-interacting nuclear factor 2	2	4	4	4	3	1	4	2	3	1	4	2	3	1	4	2
1.08712	1.41642		Keep		146	4	Mbd4	Mbd4	4	8.8	0	12.949	70760000	94775000	1.07957	1.25177	Mbd4	Methyl-CpG-binding domain protein 4	A0A0R4J0A8;Q9Z2D7;A0A0N4SV30;Q3TU27;A0A0N4SWA0	Isoform of Q9Z2D7, Methyl-CpG-binding domain protein 4;Methyl-CpG-binding domain protein 4;Isoform of Q9Z2D7, Methyl-CpG-binding domain protein 4 (Fragment);Isoform of Q9Z2D7, Methyl-CpG-binding domain protein 4;Isoform of Q9Z2D7, Methyl-CpG-binding domain	Mbd4	Mbd4	Isoform of Q9Z2D7, Methyl-CpG-binding domain protein 4;Methyl-CpG-binding domain protein 4;Isoform of Q9Z2D7, Methyl-CpG-binding domain protein 4 (Fragment);Isoform of Q9Z2D7, Methyl-CpG-binding domain protein 4;Isoform of Q9Z2D7, Methyl-CpG-binding domain	5	4	4	4	4	1	0	1	4	1	0	1	4	1	0	1
1.03147	0.878799		Keep		2452	1	Mtch2	Mtch2	4	6.9	0	56.31	4370700000	4894500000	1.29439	0.955132	Mtch2	Mitochondrial carrier homolog 2	Q791V5	Mitochondrial carrier homolog 2	Mtch2	Mtch2	Mitochondrial carrier homolog 2	1	4	4	1	3	4	4	2	3	4	4	2	1	1	1	1
1.04656	0.239992		Keep		3490	4	Tomm70a	Tomm70a	4	8.5	0	14.522	326520000	340540000	0.447947	0.643276	Tomm70a	Mitochondrial import receptor subunit TOM70	Q9CZW5	Mitochondrial import receptor subunit TOM70	Tomm70a	Tomm70a	Mitochondrial import receptor subunit TOM70	1	4	4	4	3	4	2	1	3	4	2	1	3	4	2	1
0.130272	2.06897		Keep		2643	4	Npat	Npat	4	4.4	0	6.2795	49272000	43161000	0.337272	1.09962	Npat	Protein NPAT	Q8BMA5	Protein NPAT	Npat	Npat	Protein NPAT	1	4	4	4	3	1	3	0	3	1	3	0	3	1	3	0
1.0165	0.60632		Keep		247	4	Vdac3	Vdac3	4	22.6	0	13.998	142170000	233420000	0.802421	0.811408	Vdac3	Voltage-dependent anion-selective channel protein 3	A0A140T8V3;J3QMG3;Q60931	Protein Vdac3-ps1;Isoform of Q60931, Voltage-dependent anion-selective channel protein 3;Voltage-dependent anion-selective channel protein 3	Vdac3	Vdac3	Protein Vdac3-ps1;Isoform of Q60931, Voltage-dependent anion-selective channel protein 3;Voltage-dependent anion-selective channel protein 3	3	4	4	4	2	3	4	0	2	3	4	0	2	3	4	0
-0.893732	-0.519743		Keep		1239	4	Ugdh	Ugdh	4	10.5	0	17.069	254950000	199220000	0.783389	-0.706738	Ugdh	UDP-glucose 6-dehydrogenase	O70475;D3YXP9	UDP-glucose 6-dehydrogenase;Isoform of O70475, UDP-glucose 6-dehydrogenase (Fragment)	Ugdh	Ugdh	UDP-glucose 6-dehydrogenase;Isoform of O70475, UDP-glucose 6-dehydrogenase (Fragment)	2	4	4	4	4	3	2	1	4	3	2	1	4	3	2	1
-1.47955	-1.13822		Keep		737	5	Ahnak2	Ahnak2	5	29.2	0	20.629	229400000	214570000	1.08332	-1.30889	Ahnak2		F7CVJ5;F7DBB3;E9PYB0	Isoform of E9PYB0, Protein Ahnak2 (Fragment);Isoform of E9PYB0, Protein Ahnak2 (Fragment);Protein Ahnak2 (Fragment)	Ahnak2	Ahnak2	Isoform of E9PYB0, Protein Ahnak2 (Fragment);Isoform of E9PYB0, Protein Ahnak2 (Fragment);Protein Ahnak2 (Fragment)	3	5	5	5	3	2	3	0	3	2	3	0	3	2	3	0
-1.09252	-0.264476		Keep		59	5	Cryz	Cryz	5	29.6	0	14.999	226590000	168620000	0.457427	-0.678501	Cryz	Quinone oxidoreductase	A0A0A6YXR4;P47199;A0A0A6YVS7;D3YWU6;D3Z4Q4;D3Z2X0;D3YUG9;V9GXY8	Isoform of P47199, Quinone oxidoreductase (Fragment);Quinone oxidoreductase;Isoform of P47199, Quinone oxidoreductase (Fragment)	Cryz	Cryz	Isoform of P47199, Quinone oxidoreductase (Fragment);Quinone oxidoreductase;Isoform of P47199, Quinone oxidoreductase (Fragment)	8	5	5	5	5	1	3	2	5	1	3	2	5	1	3	2
-0.230753	-1.04977		Keep		2616	5	Smarcal1	Smarcal1	5	6.9	0	6.616	65307000	54477000	0.440987	-0.640262	Smarcal1	SWI/SNF-related matrix-associated actin-dependent regulator of chromatin subfamily A-like protein 1	Q8BJL0-2;Q8BJL0;Q8BJL0-4;Q8BJL0-3;D3YUX5	Isoform of Q8BJL0, Isoform 2 of SWI/SNF-related matrix-associated actin-dependent regulator of chromatin subfamily A-like protein 1;SWI/SNF-related matrix-associated actin-dependent regulator of chromatin subfamily A-like protein 1;Isoform of Q8BJL0, Isofo	Smarcal1	Smarcal1	Isoform of Q8BJL0, Isoform 2 of SWI/SNF-related matrix-associated actin-dependent regulator of chromatin subfamily A-like protein 1;SWI/SNF-related matrix-associated actin-dependent regulator of chromatin subfamily A-like protein 1;Isoform of Q8BJL0, Isofo	5	5	5	5	4	1	0	0	4	1	0	0	4	1	0	0
-0.0225955	-1.42401		Keep		1221	5	Rngtt	Rngtt	5	9.5	0	12.675	143160000	156310000	0.309893	-0.723302	Rngtt	mRNA-capping enzyme;Polynucleotide 5-triphosphatase;mRNA guanylyltransferase	O55236;Q9DCC1	mRNA-capping enzyme;Isoform of O55236, mRNA-capping enzyme	Rngtt	Rngtt	mRNA-capping enzyme;Isoform of O55236, mRNA-capping enzyme	2	5	5	5	5	1	1	1	5	1	1	1	5	1	1	1
-0.254307	-1.03991		Keep		2487	5	Mtmr12	Mtmr12	5	10.7	0	15.281	131160000	119820000	0.459278	-0.647108	Mtmr12	Myotubularin-related protein 12	Q80TA6;G3UZ04;G3XA69;Q80TA6-2	Myotubularin-related protein 12;Isoform of Q80TA6, Myotubularin-related protein 12	Mtmr12	Mtmr12	Myotubularin-related protein 12;Isoform of Q80TA6, Myotubularin-related protein 12	4	5	5	5	3	1	3	0	3	1	3	0	3	1	3	0
-0.150897	-1.2318		Keep		3413	5	Bex4	Bex4	5	50.8	0	10.187	659190000	656520000	0.374276	-0.691349	Bex4	Protein BEX4	Q9CWT2	Protein BEX4	Bex4	Bex4	Protein BEX4	1	5	5	5	5	1	4	3	5	1	4	3	5	1	4	3
0.833902	0.426684		Keep		761	5	Gm20425;Srprb	Gm20425;Srprb	5	7.5	0	42.549	2096700000	2512500000	0.701329	0.630293	Gm20425;Srprb	Signal recognition particle receptor subunit beta	E9Q035;P47758	Protein Gm20425;Signal recognition particle receptor subunit beta	Gm20425;Srprb	Gm20425;Srprb	Protein Gm20425;Signal recognition particle receptor subunit beta	2	5	5	5	4	3	5	3	4	3	5	3	4	3	5	3
1.07922	0.14315		Keep		3632	5	Slirp	Slirp	5	61.6	0	33.53	434440000	747640000	0.380857	0.611187	Slirp	SRA stem-loop-interacting RNA-binding protein, mitochondrial	Q9D8T7;F8WHU8;Q9D8T7-2;F7DE82	SRA stem-loop-interacting RNA-binding protein, mitochondrial;Isoform of Q9D8T7, SRA stem-loop-interacting RNA-binding protein, mitochondrial (Fragment);Isoform of Q9D8T7, Isoform 2 of SRA stem-loop-interacting RNA-binding protein, mitochondrial	Slirp	Slirp	SRA stem-loop-interacting RNA-binding protein, mitochondrial;Isoform of Q9D8T7, SRA stem-loop-interacting RNA-binding protein, mitochondrial (Fragment);Isoform of Q9D8T7, Isoform 2 of SRA stem-loop-interacting RNA-binding protein, mitochondrial	4	5	5	5	3	4	3	1	3	4	3	1	3	4	3	1
-0.443144	-0.995376		Keep		1633	5	Tcl1a;Tcl1	Tcl1a;Tcl1	5	60.3	0	24.611	553460000	588300000	0.631997	-0.71926	Tcl1a;Tcl1	T-cell leukemia/lymphoma protein 1A	P56280;H3BJ18;H3BJA0;Q3UES7;H3BJP6	T-cell leukemia/lymphoma protein 1A;Isoform of P56280, T-cell leukemia/lymphoma protein 1A;Isoform of P56280, T-cell leukemia/lymphoma protein 1A;Isoform of P56280, T-cell leukemia/lymphoma protein 1A	Tcl1a;Tcl1	Tcl1a;Tcl1	T-cell leukemia/lymphoma protein 1A;Isoform of P56280, T-cell leukemia/lymphoma protein 1A;Isoform of P56280, T-cell leukemia/lymphoma protein 1A;Isoform of P56280, T-cell leukemia/lymphoma protein 1A	5	5	5	5	4	2	3	5	4	2	3	5	4	2	3	5
0.559443	0.907305		Keep		3388	5	Tppp3	Tppp3	5	33	0	96.515	2965200000	2900800000	0.829019	0.733374	Tppp3	Tubulin polymerization-promoting protein family member 3	Q9CRB6	Tubulin polymerization-promoting protein family member 3	Tppp3	Tppp3	Tubulin polymerization-promoting protein family member 3	1	5	5	5	5	4	4	4	5	4	4	4	5	4	4	4
1.46488	-0.15056		Keep		810	5	Myo1e	Myo1e	5	5.7	0	10.383	113470000	110810000	0.247796	0.657159	Myo1e	Unconventional myosin-Ie	E9Q634;G3V011;Q8CG29;P70248	Unconventional myosin-Ie	Myo1e	Myo1e	Unconventional myosin-Ie	4	5	5	5	1	3	5	1	1	3	5	1	1	3	5	1
0.543397	0.679319		Keep		3903	6	Ak1	Ak1	6	51	0	19.878	578480000	675730000	1.15193	0.611358	Ak1	Adenylate kinase isoenzyme 1	Q9R0Y5;Q9R0Y5-2;Z4YN97;A0A0A6YXW8	Adenylate kinase isoenzyme 1;Isoform of Q9R0Y5, Isoform 2 of Adenylate kinase isoenzyme 1;Isoform of Q9R0Y5, Adenylate kinase isoenzyme 1 (Fragment)	Ak1	Ak1	Adenylate kinase isoenzyme 1;Isoform of Q9R0Y5, Isoform 2 of Adenylate kinase isoenzyme 1;Isoform of Q9R0Y5, Adenylate kinase isoenzyme 1 (Fragment)	4	6	6	6	6	2	1	1	6	2	1	1	6	2	1	1
0.843019	0.6171		Keep		1888	6	Anpep	Anpep	6	8.5	0	8.6374	168260000	145060000	1.00999	0.73006	Anpep	Aminopeptidase N	P97449;A0A0U1RNS3	Aminopeptidase N	Anpep	Anpep	Aminopeptidase N	2	6	6	6	2	3	3	2	2	3	3	2	2	3	3	2
0.582074	0.768519		Keep		1568	6	Brca1	Brca1	6	5	0	18.704	177470000	203330000	1.05883	0.675296	Brca1	Breast cancer type 1 susceptibility protein homolog	P48754;A0A087WP26	Breast cancer type 1 susceptibility protein homolog	Brca1	Brca1	Breast cancer type 1 susceptibility protein homolog	2	6	6	6	6	1	3	1	6	1	3	1	6	1	3	1
1.08052	0.77596		Keep		1168	6	Ech1	Ech1	6	34.3	0	49.545	672950000	584300000	0.984987	0.92824	Ech1	Delta(3,5)-Delta(2,4)-dienoyl-CoA isomerase, mitochondrial	O35459;F7B227	Delta(3,5)-Delta(2,4)-dienoyl-CoA isomerase, mitochondrial;Isoform of O35459, Delta(3,5)-Delta(2,4)-dienoyl-CoA isomerase, mitochondrial (Fragment)	Ech1	Ech1	Delta(3,5)-Delta(2,4)-dienoyl-CoA isomerase, mitochondrial;Isoform of O35459, Delta(3,5)-Delta(2,4)-dienoyl-CoA isomerase, mitochondrial (Fragment)	2	6	6	6	5	2	4	4	5	2	4	4	5	2	4	4
0.850559	0.517503		Keep		1580	6	Hsd17b8;H2-Ke6	Hsd17b8;H2-Ke6	6	35.9	0	14.113	103760000	168180000	0.818075	0.684031	Hsd17b8;H2-Ke6	Estradiol 17-beta-dehydrogenase 8	P50171;P50171-2;G3UX44	Estradiol 17-beta-dehydrogenase 8;Isoform of P50171, Isoform Long of Estradiol 17-beta-dehydrogenase 8;Isoform of P50171, Estradiol 17-beta-dehydrogenase 8 (Fragment)	Hsd17b8;H2-Ke6	Hsd17b8;H2-Ke6	Estradiol 17-beta-dehydrogenase 8;Isoform of P50171, Isoform Long of Estradiol 17-beta-dehydrogenase 8;Isoform of P50171, Estradiol 17-beta-dehydrogenase 8 (Fragment)	3	6	6	6	2	1	4	2	2	1	4	2	2	1	4	2
0.464355	1.25808		Keep		1682	6	Gabarapl2	Gabarapl2	6	55.6	0	27.371	1403700000	1121800000	0.560825	0.861217	Gabarapl2	Gamma-aminobutyric acid receptor-associated protein-like 2	P60521	Gamma-aminobutyric acid receptor-associated protein-like 2	Gabarapl2	Gabarapl2	Gamma-aminobutyric acid receptor-associated protein-like 2	1	6	6	6	5	4	5	5	5	4	5	5	5	4	5	5
-0.306431	-0.975557		Keep		1867	1	Hist1h3b	Hist1h3b	6	23.5	0	112.48	118100000000	132380000000	0.513931	-0.640994	Hist1h3b	Histone H3.2	P84228	Histone H3.2	Hist1h3b	Hist1h3b	Histone H3.2	1	6	6	1	4	4	6	4	4	4	6	4	1	1	1	1
-0.067969	2.36342		Keep		923	6	Lrch2	Lrch2	6	11.2	0	6.653	121490000	115890000	0.285416	1.14773	Lrch2	Leucine-rich repeat and calponin homology domain-containing protein 2	F6VQ19;Q3UMG5-2;Q3UMG5-3;Q3UMG5;A2AMP0;F7AAC3	Isoform of Q3UMG5, Leucine-rich repeat and calponin homology domain-containing protein 2 (Fragment);Isoform of Q3UMG5, Isoform 2 of Leucine-rich repeat and calponin homology domain-containing protein 2;Isoform of Q3UMG5, Isoform 3 of Leucine-rich repeat an	Lrch2	Lrch2	Isoform of Q3UMG5, Leucine-rich repeat and calponin homology domain-containing protein 2 (Fragment);Isoform of Q3UMG5, Isoform 2 of Leucine-rich repeat and calponin homology domain-containing protein 2;Isoform of Q3UMG5, Isoform 3 of Leucine-rich repeat an	6	6	6	6	3	1	1	1	3	1	1	1	3	1	1	1
1.32447	0.699537		Keep		1068	6	Slc25a3	Slc25a3	6	19.3	0	51.123	2331100000	2084900000	0.719762	1.012	Slc25a3	Phosphate carrier protein, mitochondrial	G5E902;Q8VEM8	Isoform of Q8VEM8, MCG10343, isoform CRA_b;Phosphate carrier protein, mitochondrial	Slc25a3	Slc25a3	Isoform of Q8VEM8, MCG10343, isoform CRA_b;Phosphate carrier protein, mitochondrial	2	6	6	6	5	5	6	6	5	5	6	6	5	5	6	6
0.708143	0.600774		Keep		1210	5	Pgrmc1	Pgrmc1	6	37.9	0	58.836	892050000	1253500000	1.28312	0.654459	Pgrmc1	Membrane-associated progesterone receptor component 1	O55022	Membrane-associated progesterone receptor component 1	Pgrmc1	Pgrmc1	Membrane-associated progesterone receptor component 1	1	6	6	5	5	2	4	3	5	2	4	3	4	1	3	2
0.787934	0.457593		Keep		2050	6	Trmt10c	Trmt10c	6	20.3	0	13.583	413940000	426920000	0.782397	0.622764	Trmt10c	Mitochondrial ribonuclease P protein 1	Q3UFY8	Mitochondrial ribonuclease P protein 1	Trmt10c	Trmt10c	Mitochondrial ribonuclease P protein 1	1	6	6	6	6	3	2	1	6	3	2	1	6	3	2	1
0.710525	0.501055		Keep		2361	6	Ddx31	Ddx31	6	13	0	13.8	322760000	349020000	0.962621	0.60579	Ddx31		Q6NZQ2	Probable ATP-dependent RNA helicase DDX31	Ddx31	Ddx31	Probable ATP-dependent RNA helicase DDX31	1	6	6	6	6	2	3	3	6	2	3	3	6	2	3	3
0.248171	0.955312		Keep		1280	6	Actn3	Actn3	7	8.9	0	10.179	145110000	131750000	0.470832	0.601741	Actn3	Alpha-actinin-3	O88990	Alpha-actinin-3	Actn3	Actn3	Alpha-actinin-3	1	18	7	6	17	12	10	10	6	2	0	1	5	1	0	1
1.49559	0.695185		Keep		3340	7	Atp5f1	Atp5f1	7	32.4	0	33.934	4857500000	4643600000	0.651697	1.09539	Atp5f1	ATP synthase F(0) complex subunit B1, mitochondrial	Q9CQQ7;A0A0G2JGX3	ATP synthase F(0) complex subunit B1, mitochondrial	Atp5f1	Atp5f1	ATP synthase F(0) complex subunit B1, mitochondrial	2	7	7	7	4	5	7	5	4	5	7	5	4	5	7	5
1.1575	0.105008		Keep		2968	7	Clptm1	Clptm1	7	18.8	0	53.26	344280000	603750000	0.354181	0.631252	Clptm1	Cleft lip and palate transmembrane protein 1 homolog	Q8VBZ3	Cleft lip and palate transmembrane protein 1 homolog	Clptm1	Clptm1	Cleft lip and palate transmembrane protein 1 homolog	1	7	7	7	2	1	6	3	2	1	6	3	2	1	6	3
1.37607	0.619182		Keep		3863	8	Slc25a13	Slc25a13	8	17	0	35.451	343310000	502750000	0.636724	0.997625	Slc25a13	Calcium-binding mitochondrial carrier protein Aralar2	Q9QXX4;Q8BH59	Calcium-binding mitochondrial carrier protein Aralar2	Slc25a13	Slc25a13	Calcium-binding mitochondrial carrier protein Aralar2	2	8	8	8	6	4	6	1	6	4	6	1	6	4	6	1
0.78927	0.566378		Keep		2441	8	Cd3eap	Cd3eap	8	31.3	0	91.855	817410000	845810000	0.984041	0.677824	Cd3eap	DNA-directed RNA polymerase I subunit RPA34	Q76KJ5	DNA-directed RNA polymerase I subunit RPA34	Cd3eap	Cd3eap	DNA-directed RNA polymerase I subunit RPA34	1	8	8	8	6	3	3	5	6	3	3	5	6	3	3	5
1.19068	0.393634		Keep		3219	8	Grpel1	Grpel1	8	41.5	0	56.115	2607800000	3761300000	0.527629	0.792156	Grpel1	GrpE protein homolog 1, mitochondrial	Q99LP6	GrpE protein homolog 1, mitochondrial	Grpel1	Grpel1	GrpE protein homolog 1, mitochondrial	1	8	8	8	6	3	5	7	6	3	5	7	6	3	5	7
-0.416943	-1.32573		Keep		412	7	Phf11	Phf11	8	36.2	0	59.538	2566000000	2680000000	0.514253	-0.871337	Phf11	PHD finger protein 11	A6H5X4-3;A6H5X4;A6H5X4-2	Isoform of A6H5X4, Isoform 3 of PHD finger protein 11;PHD finger protein 11;Isoform of A6H5X4, Isoform 2 of PHD finger protein 11	Phf11	Phf11	Isoform of A6H5X4, Isoform 3 of PHD finger protein 11;PHD finger protein 11;Isoform of A6H5X4, Isoform 2 of PHD finger protein 11	3	8	8	7	4	2	5	6	4	2	5	6	4	2	4	6
-0.939676	-0.293253		Keep		1067	8	Zfp185;Znf185	Zfp185;Znf185	8	21.2	0	6.268	115730000	69740000	0.512265	-0.616464	Zfp185;Znf185	Zinc finger protein 185	G5E8W8;A2BI37;Q62394	Isoform of Q62394, Zinc finger protein 185;Isoform of Q62394, Zinc finger protein 185;Zinc finger protein 185	Zfp185;Znf185	Zfp185;Znf185	Isoform of Q62394, Zinc finger protein 185;Isoform of Q62394, Zinc finger protein 185;Zinc finger protein 185	3	8	8	8	5	2	2	0	5	2	2	0	5	2	2	0
0.862908	0.515357		Keep		2919	8	Ssbp1	Ssbp1	8	52.7	0	206.24	9487700000	10395000000	0.803395	0.689132	Ssbp1	Single-stranded DNA-binding protein;Single-stranded DNA-binding protein, mitochondrial	Q8R2K3;Q9CYR0;D3Z3Y3	Isoform of Q9CYR0, Single-stranded DNA-binding protein;Single-stranded DNA-binding protein, mitochondrial	Ssbp1	Ssbp1	Isoform of Q9CYR0, Single-stranded DNA-binding protein;Single-stranded DNA-binding protein, mitochondrial	3	8	8	8	8	6	8	7	8	6	8	7	8	6	8	7
1.07018	0.156177		Keep		1947	8	Acads	Acads	8	30.8	0	68.092	1556400000	1803500000	0.38961	0.61318	Acads	Short-chain specific acyl-CoA dehydrogenase, mitochondrial	Q07417	Short-chain specific acyl-CoA dehydrogenase, mitochondrial	Acads	Acads	Short-chain specific acyl-CoA dehydrogenase, mitochondrial	1	8	8	8	7	7	6	8	7	7	6	8	7	7	6	8
1.30655	0.451445		Keep		3658	5	Atp5o	Atp5o	9	32.4	0	125.11	4070400000	5016100000	0.540293	0.878999	Atp5o	ATP synthase subunit O, mitochondrial	Q9DB20;F6XVM5	ATP synthase subunit O, mitochondrial	Atp5o	Atp5o	ATP synthase subunit O, mitochondrial	2	9	9	5	8	9	9	8	8	9	9	8	5	5	5	4
0.851439	0.709717		Keep		993	9	Vdac2	Vdac2	9	43.8	0	53.732	1669200000	1902800000	1.23932	0.780578	Vdac2	Voltage-dependent anion-selective channel protein 2	G3UX26;Q60930;D3YZT5;D3YUN8	Isoform of Q60930, Voltage-dependent anion-selective channel protein 2 (Fragment);Voltage-dependent anion-selective channel protein 2;Isoform of Q60930, Voltage-dependent anion-selective channel protein 2 (Fragment)	Vdac2	Vdac2	Isoform of Q60930, Voltage-dependent anion-selective channel protein 2 (Fragment);Voltage-dependent anion-selective channel protein 2;Isoform of Q60930, Voltage-dependent anion-selective channel protein 2 (Fragment)	4	9	9	9	8	8	7	6	8	8	7	6	8	8	7	6
0.786931	0.496488		Keep		2843	9	Polr1e	Polr1e	9	33.8	0	80.688	4066500000	4402800000	0.848683	0.64171	Polr1e	DNA-directed RNA polymerase I subunit RPA49	Q8K202-3;Q8K202-2;G8JL51;Q8K202	Isoform of Q8K202, Isoform 3 of DNA-directed RNA polymerase I subunit RPA49;Isoform of Q8K202, Isoform 2 of DNA-directed RNA polymerase I subunit RPA49;Isoform of Q8K202, DNA-directed RNA polymerase I subunit RPA49 (Fragment);DNA-directed RNA polymerase I	Polr1e	Polr1e	Isoform of Q8K202, Isoform 3 of DNA-directed RNA polymerase I subunit RPA49;Isoform of Q8K202, Isoform 2 of DNA-directed RNA polymerase I subunit RPA49;Isoform of Q8K202, DNA-directed RNA polymerase I subunit RPA49 (Fragment);DNA-directed RNA polymerase I	4	9	9	9	7	9	9	7	7	9	9	7	7	9	9	7
1.30042	0.595794		Keep		1043	9	Gm10250;Atp5h	Gm10250;Atp5h	9	76.2	0	58.185	2067800000	2392100000	0.644936	0.948106	Gm10250;Atp5h	ATP synthase subunit d, mitochondrial	G3X9L6;Q9DCX2;B1ASE2	MCG55033;ATP synthase subunit d, mitochondrial;Isoform of Q9DCX2, ATP synthase subunit d, mitochondrial (Fragment)	Gm10250;Atp5h	Gm10250;Atp5h	MCG55033;ATP synthase subunit d, mitochondrial;Isoform of Q9DCX2, ATP synthase subunit d, mitochondrial (Fragment)	3	9	9	9	6	5	8	7	6	5	8	7	6	5	8	7
-1.91833	-2.58352		Keep		3237	9	Usp26	Usp26	9	16.8	0	26.088	484740000	708500000	1.0297	-2.25093	Usp26	Ubiquitin carboxyl-terminal hydrolase 26	Q99MX1	Ubiquitin carboxyl-terminal hydrolase 26	Usp26	Usp26	Ubiquitin carboxyl-terminal hydrolase 26	1	9	9	9	4	4	4	6	4	4	4	6	4	4	4	6
0.999495	0.264946		Keep		196	10	Tfam	Tfam	10	42.2	0	152.93	2967700000	3491700000	0.474905	0.63222	Tfam	Transcription factor A, mitochondrial	A0A0R4J1N9;P40630-2;P40630;D3Z0F3	Isoform of P40630, Transcription factor A, mitochondrial;Isoform of P40630, Isoform Nuclear of Transcription factor A, mitochondrial;Transcription factor A, mitochondrial;Isoform of P40630, Transcription factor A, mitochondrial (Fragment)	Tfam	Tfam	Isoform of P40630, Transcription factor A, mitochondrial;Isoform of P40630, Isoform Nuclear of Transcription factor A, mitochondrial;Transcription factor A, mitochondrial;Isoform of P40630, Transcription factor A, mitochondrial (Fragment)	4	10	10	10	8	6	8	7	8	6	8	7	8	6	8	7
1.29625	0.489119		Keep		2731	10	Atp5c1	Atp5c1	10	46.4	0	82.361	1042800000	1227300000	0.568157	0.892685	Atp5c1	ATP synthase subunit gamma;ATP synthase subunit gamma, mitochondrial	Q8C2Q8;Q91VR2;A2AKU9;A2AKV2;A2AKV3;A2AKV1;A2AKV0	Isoform of Q91VR2, ATP synthase subunit gamma;ATP synthase subunit gamma, mitochondrial;Isoform of Q91VR2, ATP synthase subunit gamma;Isoform of Q91VR2, ATP synthase subunit gamma, mitochondrial (Fragment);Isoform of Q91VR2, ATP synthase subunit gamma, mit	Atp5c1	Atp5c1	Isoform of Q91VR2, ATP synthase subunit gamma;ATP synthase subunit gamma, mitochondrial;Isoform of Q91VR2, ATP synthase subunit gamma;Isoform of Q91VR2, ATP synthase subunit gamma, mitochondrial (Fragment);Isoform of Q91VR2, ATP synthase subunit gamma, mit	7	10	10	10	8	7	8	9	8	7	8	9	8	7	8	9
-1.15727	-0.0539454		Keep		1342	10	Rrm2	Rrm2	10	28.2	0	27.675	690430000	840180000	0.327583	-0.605608	Rrm2	Ribonucleoside-diphosphate reductase subunit M2	P11157;F6RUC3;D3Z0D8;D3Z2A4;Q6PEE3;D3YXX2	Ribonucleoside-diphosphate reductase subunit M2	Rrm2	Rrm2	Ribonucleoside-diphosphate reductase subunit M2	6	10	10	10	8	5	7	6	8	5	7	6	8	5	7	6
1.22577	0.806569		Keep		1152	12	Phb2	Phb2	12	47.2	0	92.189	2514400000	3008800000	0.887743	1.01617	Phb2	Prohibitin-2	O35129;F6QPR1;F6Q8V7	Prohibitin-2;Isoform of O35129, Prohibitin-2 (Fragment)	Phb2	Phb2	Prohibitin-2;Isoform of O35129, Prohibitin-2 (Fragment)	3	12	12	12	8	9	10	9	8	9	10	9	8	9	10	9
-0.88313	-0.640158		Keep		3064	13	Dnajc9	Dnajc9	13	59.1	0	69.518	1590800000	1231900000	0.99699	-0.761644	Dnajc9	DnaJ homolog subfamily C member 9	Q91WN1	DnaJ homolog subfamily C member 9	Dnajc9	Dnajc9	DnaJ homolog subfamily C member 9	1	13	13	13	9	3	10	9	9	3	10	9	9	3	10	9
-0.278864	-0.991898		Keep		1761	14	Hist1h4a	Hist1h4a	14	65	0	196.29	137340000000	127530000000	0.487417	-0.635381	Hist1h4a	Histone H4	P62806	Histone H4	Hist1h4a	Hist1h4a	Histone H4	1	14	14	14	12	11	14	13	12	11	14	13	12	11	14	13
-1.1726	-0.493237		Keep		2874	13	Irf2bpl	Irf2bpl	14	31.5	0	138.44	3606000000	2936700000	0.60815	-0.832921	Irf2bpl	Interferon regulatory factor 2-binding protein-like	Q8K3X4	Interferon regulatory factor 2-binding protein-like	Irf2bpl	Irf2bpl	Interferon regulatory factor 2-binding protein-like	1	14	14	13	9	8	14	11	9	8	14	11	9	8	13	10
1.31325	0.731542		Keep		1810	14	Phb	Phb	14	72.4	0	159.57	2512500000	2435400000	0.75339	1.02239	Phb	Prohibitin	P67778;Q5SQG5	Prohibitin;Isoform of P67778, Prohibitin (Fragment)	Phb	Phb	Prohibitin;Isoform of P67778, Prohibitin (Fragment)	2	14	14	14	11	14	12	11	11	14	12	11	11	14	12	11
0.966726	0.710732		Keep		3022	14	Rest	Rest	14	18.1	0	111.17	921470000	1013200000	1.01588	0.838729	Rest	RE1-silencing transcription factor	Q8VIG1;Q8VIG1-2;Q8VIG1-3	RE1-silencing transcription factor	Rest	Rest	RE1-silencing transcription factor	3	14	14	14	11	6	13	11	11	6	13	11	11	6	13	11
-0.269756	-1.09018		Keep		2655	16	Nars	Nars	16	38.3	0	143.25	6158800000	5641700000	0.461457	-0.679966	Nars	Asparagine--tRNA ligase, cytoplasmic	Q8BP47	Asparagine--tRNA ligase, cytoplasmic	Nars	Nars	Asparagine--tRNA ligase, cytoplasmic	1	16	16	16	14	12	15	6	14	12	15	6	14	12	15	6
0.342327	0.925056		Keep		1368	17	Hspb1	Hspb1	17	85.6	0	296.12	22332000000	20093000000	0.561678	0.633692	Hspb1	Heat shock protein beta-1	P14602;P14602-2;D3YZ06;P14602-3	Heat shock protein beta-1;Isoform of P14602, Isoform B of Heat shock protein beta-1;Isoform of P14602, Heat shock protein beta-1;Isoform of P14602, Isoform C of Heat shock protein beta-1	Hspb1	Hspb1	Heat shock protein beta-1;Isoform of P14602, Isoform B of Heat shock protein beta-1;Isoform of P14602, Heat shock protein beta-1;Isoform of P14602, Isoform C of Heat shock protein beta-1	4	17	17	17	15	15	13	12	15	15	13	12	15	15	13	12
-0.685176	-0.843421		Keep		886	17	Lamb1	Lamb1	17	13.3	0	100.63	4644900000	3852300000	1.18263	-0.764298	Lamb1	Laminin subunit beta-1	E9QN70;P02469;E9PYT5	Isoform of P02469, Laminin subunit beta-1;Laminin subunit beta-1	Lamb1	Lamb1	Isoform of P02469, Laminin subunit beta-1;Laminin subunit beta-1	3	17	17	17	14	12	14	7	14	12	14	7	14	12	14	7
0.332851	0.843448		Keep		185	20	Xrcc6	Xrcc6	20	47.9	0	139.39	4319000000	4547500000	0.583836	0.58815	Xrcc6	X-ray repair cross-complementing protein 6	A0A0R4J187;P23475;E9Q0B8;E9PZD4;E9Q163;E9Q4A4	Isoform of P23475, X-ray repair cross-complementing protein 6;X-ray repair cross-complementing protein 6	Xrcc6	Xrcc6	Isoform of P23475, X-ray repair cross-complementing protein 6;X-ray repair cross-complementing protein 6	6	20	20	20	17	14	10	10	17	14	10	10	17	14	10	10
1.50386	0.792307		Keep		1595	11	Slc25a5	Slc25a5	21	31.2	0	126.91	25125000000	26836000000	0.718272	1.14808	Slc25a5	ADP/ATP translocase 2;ADP/ATP translocase 2, N-terminally processed	P51881	ADP/ATP translocase 2	Slc25a5	Slc25a5	ADP/ATP translocase 2	1	21	21	11	14	19	16	16	14	19	16	16	7	10	7	7
-0.357289	-0.890563		Keep		1119	21	Agrn	Agrn	21	16.5	0	98.096	1482100000	1191800000	0.589886	-0.623926	Agrn	Agrin;Agrin N-terminal 110 kDa subunit;Agrin C-terminal 110 kDa subunit;Agrin C-terminal 90 kDa fragment;Agrin C-terminal 22 kDa fragment	Z4YK85;M0QWP1;A2ASQ1-3;A2ASQ1-2;A2ASQ1;Z4YJS5	Isoform of A2ASQ1, Agrin;Isoform of A2ASQ1, Agrin;Isoform of A2ASQ1, Isoform 3 of Agrin;Isoform of A2ASQ1, Isoform 2 of Agrin;Agrin	Agrn	Agrn	Isoform of A2ASQ1, Agrin;Isoform of A2ASQ1, Agrin;Isoform of A2ASQ1, Isoform 3 of Agrin;Isoform of A2ASQ1, Isoform 2 of Agrin;Agrin	6	21	21	21	19	7	11	3	19	7	11	3	19	7	11	3
-0.587858	-0.819014		Keep		1385	24	Ass1;Gm5424	Ass1;Gm5424	24	66.5	0	271.55	31988000000	27826000000	0.984332	-0.703436	Ass1;Gm5424	Argininosuccinate synthase	P16460;J3QNG0	Argininosuccinate synthase;MCG15755	Ass1;Gm5424	Ass1;Gm5424	Argininosuccinate synthase;MCG15755	2	24	24	24	24	21	16	14	24	21	16	14	24	21	16	14
1.07087	0.284124		Keep		1640	24	Atp5b	Atp5b	24	70.7	0	323.31	55701000000	62158000000	0.475091	0.677497	Atp5b	ATP synthase subunit beta, mitochondrial	P56480	ATP synthase subunit beta, mitochondrial	Atp5b	Atp5b	ATP synthase subunit beta, mitochondrial	1	24	24	24	22	22	23	22	22	22	23	22	22	22	23	22
-0.616415	-0.951215		Keep		2906	25	Eppk1	Eppk1	25	39.2	0	171.26	3840000000	3592700000	0.873054	-0.783815	Eppk1	Epiplakin	Q8R0W0	Epiplakin	Eppk1	Eppk1	Epiplakin	1	27	25	25	18	16	16	10	16	14	14	9	16	14	14	9
0.725785	0.512349		Keep		3983	25	Aldh18a1	Aldh18a1	25	40.4	0	203.99	5619700000	5655200000	0.963868	0.619067	Aldh18a1	Delta-1-pyrroline-5-carboxylate synthase;Glutamate 5-kinase;Gamma-glutamyl phosphate reductase	Q9Z110-2;Q9Z110;D3Z0B4;H3BKJ8;H3BLE8;H3BKK0	Isoform of Q9Z110, Isoform Short of Delta-1-pyrroline-5-carboxylate synthase;Delta-1-pyrroline-5-carboxylate synthase	Aldh18a1	Aldh18a1	Isoform of Q9Z110, Isoform Short of Delta-1-pyrroline-5-carboxylate synthase;Delta-1-pyrroline-5-carboxylate synthase	6	25	25	25	21	21	19	14	21	21	19	14	21	21	19	14
1.11116	0.428954		Keep		1926	26	Atp5a1	Atp5a1	26	59.3	0	323.31	24769000000	26642000000	0.576001	0.77006	Atp5a1	ATP synthase subunit alpha, mitochondrial;ATP synthase subunit alpha	Q03265;D3Z6F5;D6RJ16	ATP synthase subunit alpha, mitochondrial;Isoform of Q03265, ATP synthase subunit alpha	Atp5a1	Atp5a1	ATP synthase subunit alpha, mitochondrial;Isoform of Q03265, ATP synthase subunit alpha	3	26	26	26	24	23	24	21	24	23	24	21	24	23	24	21
0.826355	0.694671		Keep		30	26	Kmt2d	Kmt2d	26	8.9	0	83.933	946790000	1031800000	1.25981	0.760513	Kmt2d	Histone-lysine N-methyltransferase;Histone-lysine N-methyltransferase 2D	A0A0A0MQ73;Q6PDK2;A0A0A6YY77;V9GX77	Isoform of Q6PDK2, Histone-lysine N-methyltransferase 2D;Histone-lysine N-methyltransferase 2D	Kmt2d	Kmt2d	Isoform of Q6PDK2, Histone-lysine N-methyltransferase 2D;Histone-lysine N-methyltransferase 2D	4	26	26	26	21	6	11	5	21	6	11	5	21	6	11	5
0.954122	0.724325		Keep		1217	35	Atp2a2	Atp2a2	35	40.2	0	253.08	7811300000	8280600000	1.06238	0.839224	Atp2a2	Sarcoplasmic/endoplasmic reticulum calcium ATPase 2	O55143;O55143-2;Q8R429;B1ATS4;B1ATS5;E9Q559;Q64518-2;Q64518-3;Q64518	Sarcoplasmic/endoplasmic reticulum calcium ATPase 2;Isoform of O55143, Isoform 2 of Sarcoplasmic/endoplasmic reticulum calcium ATPase 2	Atp2a2	Atp2a2	Sarcoplasmic/endoplasmic reticulum calcium ATPase 2;Isoform of O55143, Isoform 2 of Sarcoplasmic/endoplasmic reticulum calcium ATPase 2	9	35	35	35	24	26	21	17	24	26	21	17	24	26	21	17
-0.371366	-1.04586		Keep		2252	36	Atrx	Atrx	36	20.5	0	305	10251000000	9861600000	0.548538	-0.708614	Atrx	Transcriptional regulator ATRX	Q61687;F6RDB7;A0A0G2JFA5;A0A0G2JF35;Q3UY26;Q8C2S3;A0A0G2JFG6;A0A0G2JF42;A0A0G2JGH3;A6PWK7;A6PWK8;A0A0G2JFR8;A0A0G2JED2	Transcriptional regulator ATRX	Atrx	Atrx	Transcriptional regulator ATRX	13	36	36	36	26	21	30	22	26	21	30	22	26	21	30	22
0.680684	0.848609		Keep		843	37	Tet1	Tet1	37	25.2	0	138.82	4322400000	4556400000	1.15723	0.764647	Tet1	Methylcytosine dioxygenase TET1	E9Q9Y4;Q3URK3;G3UZ35;G3UXI7	Isoform of Q3URK3, Methylcytosine dioxygenase TET1;Methylcytosine dioxygenase TET1	Tet1	Tet1	Isoform of Q3URK3, Methylcytosine dioxygenase TET1;Methylcytosine dioxygenase TET1	4	37	37	37	27	20	26	15	27	20	26	15	27	20	26	15
-0.502199	-0.818278		Keep		2208	38	Lama5	Lama5	38	16.9	0	300.09	4358700000	4029900000	0.82515	-0.660238	Lama5	Laminin subunit alpha-5	Q61001	Laminin subunit alpha-5	Lama5	Lama5	Laminin subunit alpha-5	1	38	38	38	30	19	24	10	30	19	24	10	30	19	24	10
0.500496	0.707195		Keep		851	44	Arid1a	Arid1a	47	30.4	0	323.31	12330000000	12348000000	0.966926	0.603845	Arid1a	AT-rich interactive domain-containing protein 1A	E9QAQ7;A2BH40;A2BH40-3;A2BH40-4;A2BH40-2	Isoform of A2BH40, AT-rich interactive domain-containing protein 1A;AT-rich interactive domain-containing protein 1A;Isoform of A2BH40, Isoform 3 of AT-rich interactive domain-containing protein 1A;Isoform of A2BH40, Isoform 4 of AT-rich interactive domain	Arid1a	Arid1a	Isoform of A2BH40, AT-rich interactive domain-containing protein 1A;AT-rich interactive domain-containing protein 1A;Isoform of A2BH40, Isoform 3 of AT-rich interactive domain-containing protein 1A;Isoform of A2BH40, Isoform 4 of AT-rich interactive domain	5	47	47	44	41	32	37	26	41	32	37	26	38	29	34	23
-0.785229	-0.488412		Keep		1650	21	Actn4	Actn4	57	29.8	0	323.31	85031000000	64909000000	0.836362	-0.63682	Actn4	Alpha-actinin-4	P57780;D3Z0L8	Alpha-actinin-4	Actn4	Actn4	Alpha-actinin-4	2	57	57	21	57	50	50	49	57	50	50	49	21	18	17	18
-0.72016	-1.01042		Keep		751	14	Hspg2	Hspg2	74	5.7	0	323.31	15960000000	13751000000	0.975546	-0.865291	Hspg2		E9PZ16;B1B0C7	Isoform of Q05793, Basement membrane-specific heparan sulfate proteoglycan core protein;Isoform of Q05793, Basement membrane-specific heparan sulfate proteoglycan core protein	Hspg2	Hspg2	Isoform of Q05793, Basement membrane-specific heparan sulfate proteoglycan core protein;Isoform of Q05793, Basement membrane-specific heparan sulfate proteoglycan core protein	2	74	74	14	66	44	51	37	66	44	51	37	12	8	10	5
0.486972	0.698319		Keep		824	112	Numa1	Numa1	112	64.8	0	323.31	79731000000	79284000000	0.949489	0.592645	Numa1		E9Q7G0;A0A1B0GSW3;A0A1B0GT61;F6ZQA3;A0A1B0GSH2;A0A1B0GT38	Protein Numa1;Isoform of E9Q7G0, Protein Numa1 (Fragment)	Numa1	Numa1	Protein Numa1;Isoform of E9Q7G0, Protein Numa1 (Fragment)	6	112	112	112	88	86	103	95	88	86	103	95	88	86	103	95
0.108357	0.123355	+	Discard	#NAME?	2153	2	Sap30l	Sap30l	2	11	0.00028818	3.516	303140000	306370000	1.38563	0.115856	Sap30l	Histone deacetylase complex subunit SAP30L	Q5SQF8	Histone deacetylase complex subunit SAP30L	Sap30l	Sap30l	Histone deacetylase complex subunit SAP30L	1	2	2	2	2	2	2	2	2	2	2	2	2	2	2	2
-0.274878	-0.238909	+	Discard	#NAME?	2218	2	Cdc37	Cdc37	2	4.5	0	21.088	200180000	158090000	1.35168	-0.256894	Cdc37	Hsp90 co-chaperone Cdc37;Hsp90 co-chaperone Cdc37, N-terminally processed	Q61081	Hsp90 co-chaperone Cdc37	Cdc37	Cdc37	Hsp90 co-chaperone Cdc37	1	2	2	2	2	1	1	1	2	1	1	1	2	1	1	1
0.385486	0.448154	+	Discard	#NAME?	3761	2	Ing2	Ing2	2	12.5	0	17.832	598050000	577900000	1.32087	0.41682	Ing2	Inhibitor of growth protein 2	Q9ESK4	Inhibitor of growth protein 2	Ing2	Ing2	Inhibitor of growth protein 2	1	2	2	2	2	1	1	2	2	1	1	2	2	1	1	2
0.403377	0.367453	+	Discard	#NAME?	2277	2	Sall3	Sall3	2	2.8	0	4.2159	138030000	118940000	1.528	0.385415	Sall3	Sal-like protein 3	Q62255-2;Q62255;Q9QX96	Isoform of Q62255, Isoform 2 of Sal-like protein 3;Sal-like protein 3	Sall3	Sall3	Isoform of Q62255, Isoform 2 of Sal-like protein 3;Sal-like protein 3	3	7	2	2	5	4	5	5	1	1	1	1	1	1	1	1
0.457752	0.514099	+	Discard	#NAME?	1074	2	Hmbox1	Hmbox1	2	8.8	0	10.74	94938000	124470000	1.43333	0.485926	Hmbox1	Homeobox-containing protein 1	H3BJ31;H3BK67;H3BK13;H3BL55;H3BKM3;Q8BJA3-4;Q8BJA3-2;Q8BJA3-3;Q8BJA3;H3BKF8	Isoform of Q8BJA3, Homeobox-containing protein 1 (Fragment);Isoform of Q8BJA3, Homeobox containing 1, isoform CRA_a;Isoform of Q8BJA3, Homeobox-containing protein 1;Isoform of Q8BJA3, Homeobox-containing protein 1;Isoform of Q8BJA3, Homeobox-containing pro	Hmbox1	Hmbox1	Isoform of Q8BJA3, Homeobox-containing protein 1 (Fragment);Isoform of Q8BJA3, Homeobox containing 1, isoform CRA_a;Isoform of Q8BJA3, Homeobox-containing protein 1;Isoform of Q8BJA3, Homeobox-containing protein 1;Isoform of Q8BJA3, Homeobox-containing pro	10	2	2	2	1	1	0	1	1	1	0	1	1	1	0	1
0.305562	0.268608	+	Discard	#NAME?	2752	2	Ccdc134	Ccdc134	2	19.8	0	17.458	195350000	205230000	1.3881	0.287085	Ccdc134	Coiled-coil domain-containing protein 134	Q8C7V8-2;Q8C7V8	Isoform of Q8C7V8, Isoform 2 of Coiled-coil domain-containing protein 134;Coiled-coil domain-containing protein 134	Ccdc134	Ccdc134	Isoform of Q8C7V8, Isoform 2 of Coiled-coil domain-containing protein 134;Coiled-coil domain-containing protein 134	2	2	2	2	1	1	2	0	1	1	2	0	1	1	2	0
-0.341574	-0.31487	+	Discard	#NAME?	730	2	Nedd4l	Nedd4l	2	1.8	0	18.7	1350600000	1072100000	1.58699	-0.328222	Nedd4l	E3 ubiquitin-protein ligase NEDD4-like	E9PXB7;Q8CFI0-3;Q8CFI0;G3X9H8;Q8CFI0-2	Isoform of Q8CFI0, E3 ubiquitin-protein ligase NEDD4-like;Isoform of Q8CFI0, Isoform 3 of E3 ubiquitin-protein ligase NEDD4-like;E3 ubiquitin-protein ligase NEDD4-like;Isoform of Q8CFI0, E3 ubiquitin-protein ligase NEDD4-like;Isoform of Q8CFI0, Isoform 2 o	Nedd4l	Nedd4l	Isoform of Q8CFI0, E3 ubiquitin-protein ligase NEDD4-like;Isoform of Q8CFI0, Isoform 3 of E3 ubiquitin-protein ligase NEDD4-like;E3 ubiquitin-protein ligase NEDD4-like;Isoform of Q8CFI0, E3 ubiquitin-protein ligase NEDD4-like;Isoform of Q8CFI0, Isoform 2 o	5	4	2	2	4	3	3	3	2	2	2	2	2	2	2	2
-0.0828815	-0.0714881	+	Discard	#NAME?	3760	2	Rtn3	Rtn3	2	21.5	0	18.22	213580000	195020000	1.32882	-0.0771848	Rtn3	Reticulon-3	Q9ES97-3;Q9ES97-4;Q9ES97-5;Q9ES97-2;Q9ES97	Isoform of Q9ES97, Isoform 3 of Reticulon-3;Isoform of Q9ES97, Isoform 4 of Reticulon-3;Isoform of Q9ES97, Isoform 5 of Reticulon-3;Isoform of Q9ES97, Isoform 2 of Reticulon-3;Reticulon-3	Rtn3	Rtn3	Isoform of Q9ES97, Isoform 3 of Reticulon-3;Isoform of Q9ES97, Isoform 4 of Reticulon-3;Isoform of Q9ES97, Isoform 5 of Reticulon-3;Isoform of Q9ES97, Isoform 2 of Reticulon-3;Reticulon-3	5	2	2	2	2	2	2	1	2	2	2	1	2	2	2	1
-0.123104	-0.120219	+	Discard	#NAME?	2033	2	Htatip2	Htatip2	2	8.4	0.00028417	3.2437	76500000	68508000	2.12222	-0.121662	Htatip2	Oxidoreductase HTATIP2	Q3U816;Q9Z2G9;Q9Z2G9-2	Isoform of Q9Z2G9, Oxidoreductase HTATIP2;Oxidoreductase HTATIP2;Isoform of Q9Z2G9, Isoform 2 of Oxidoreductase HTATIP2	Htatip2	Htatip2	Isoform of Q9Z2G9, Oxidoreductase HTATIP2;Oxidoreductase HTATIP2;Isoform of Q9Z2G9, Isoform 2 of Oxidoreductase HTATIP2	3	2	2	2	1	2	2	1	1	2	2	1	1	2	2	1
0.490365	0.419604	+	Discard	#NAME?	2146	2	Proser1	Proser1	2	2.3	0	3.7456	100050000	101150000	1.30622	0.454984	Proser1	Proline and serine-rich protein 1	Q5PRE5	Proline and serine-rich protein 1	Proser1	Proser1	Proline and serine-rich protein 1	1	2	2	2	2	1	1	1	2	1	1	1	2	1	1	1
0.28629	0.313638	+	Discard	#NAME?	2937	3	Plcd1	Plcd1	3	5.8	0	12.321	123630000	103840000	1.53758	0.299964	Plcd1	1-phosphatidylinositol 4,5-bisphosphate phosphodiesterase delta-1	Q8R3B1	1-phosphatidylinositol 4,5-bisphosphate phosphodiesterase delta-1	Plcd1	Plcd1	1-phosphatidylinositol 4,5-bisphosphate phosphodiesterase delta-1	1	3	3	3	3	1	2	1	3	1	2	1	3	1	2	1
-0.266108	-0.261832	+	Discard	#NAME?	3677	3	Akap8	Akap8	3	6.8	0	44.751	1717700000	1481000000	2.28767	-0.26397	Akap8	A-kinase anchor protein 8	Q9DBR0	A-kinase anchor protein 8	Akap8	Akap8	A-kinase anchor protein 8	1	3	3	3	2	2	3	2	2	2	3	2	2	2	3	2
-0.232481	-0.207518	+	Discard	#NAME?	1925	3	Grb7	Grb7	3	7.7	0	14.07	128610000	113440000	1.44275	-0.219999	Grb7	Growth factor receptor-bound protein 7	Q03160;A2A555	Growth factor receptor-bound protein 7	Grb7	Grb7	Growth factor receptor-bound protein 7	2	3	3	3	3	2	0	0	3	2	0	0	3	2	0	0
0.27274	0.247919	+	Discard	#NAME?	2462	3	Eras	Eras	3	31.7	0	19.643	785790000	841960000	1.51819	0.26033	Eras	GTPase ERas	Q7TN89	GTPase ERas	Eras	Eras	GTPase ERas	1	3	3	3	3	1	2	2	3	1	2	2	3	1	2	2
-0.308359	-0.335712	+	Discard	#NAME?	348	3	Pnisr	Pnisr	3	5.8	0	5.0736	1253100000	757330000	1.5683	-0.322035	Pnisr	Arginine/serine-rich protein PNISR	A2AJT5;A2AJT4;A2AJT3	Isoform of A2AJT4, Arginine/serine-rich protein PNISR;Arginine/serine-rich protein PNISR	Pnisr	Pnisr	Isoform of A2AJT4, Arginine/serine-rich protein PNISR;Arginine/serine-rich protein PNISR	3	3	3	3	3	1	2	1	3	1	2	1	3	1	2	1
-0.326769	-0.292193	+	Discard	#NAME?	1510	3	Ttk	Ttk	3	5.6	0	6.129	165840000	151910000	1.44945	-0.309481	Ttk	Dual specificity protein kinase TTK	Q3TPW2;P35761-2;P35761;A0A087WPS8	Isoform of P35761, Dual-specificity protein kinase TTK;Isoform of P35761, Isoform 2 of Dual specificity protein kinase TTK;Dual specificity protein kinase TTK	Ttk	Ttk	Isoform of P35761, Dual-specificity protein kinase TTK;Isoform of P35761, Isoform 2 of Dual specificity protein kinase TTK;Dual specificity protein kinase TTK	4	3	3	3	2	1	2	1	2	1	2	1	2	1	2	1
0.200002	0.175697	+	Discard	#NAME?	2167	3	Kat7	Kat7	3	7.9	0	22.779	368430000	305400000	1.38586	0.187849	Kat7	Histone acetyltransferase KAT7;Histone acetyltransferase	Q5SVQ0-5;Q5SVQ0-4;Q5SVQ0-2;Q5SVQ0-3;Q5SVQ0;F6S4B9	Isoform of Q5SVQ0, Isoform 5 of Histone acetyltransferase KAT7;Isoform of Q5SVQ0, Isoform 4 of Histone acetyltransferase KAT7;Isoform of Q5SVQ0, Isoform 2 of Histone acetyltransferase KAT7;Isoform of Q5SVQ0, Isoform 3 of Histone acetyltransferase KAT7;Hist	Kat7	Kat7	Isoform of Q5SVQ0, Isoform 5 of Histone acetyltransferase KAT7;Isoform of Q5SVQ0, Isoform 4 of Histone acetyltransferase KAT7;Isoform of Q5SVQ0, Isoform 2 of Histone acetyltransferase KAT7;Isoform of Q5SVQ0, Isoform 3 of Histone acetyltransferase KAT7;Hist	6	4	3	3	3	2	3	2	2	2	3	2	2	2	3	2
0.295723	0.306573	+	Discard	#NAME?	908	3	Ep400	Ep400	3	13.8	0	13.479	202580000	203140000	1.94054	0.301148	Ep400		F6R9G0	Isoform of Q8CHI8, E1A-binding protein p400 (Fragment)	Ep400	Ep400	Isoform of Q8CHI8, E1A-binding protein p400 (Fragment)	1	11	3	3	10	4	8	8	3	2	3	3	3	2	3	3
-0.25515	-0.235114	+	Discard	#NAME?	1990	3	Fbxo15	Fbxo15	3	6.3	0	10.845	211910000	204020000	1.58499	-0.245132	Fbxo15	F-box only protein 15	Q3TJW2;Q9QZN0	Isoform of Q9QZN0, F-box only protein 15;F-box only protein 15	Fbxo15	Fbxo15	Isoform of Q9QZN0, F-box only protein 15;F-box only protein 15	2	3	3	3	3	3	2	1	3	3	2	1	3	3	2	1
-0.146627	-0.161952	+	Discard	#NAME?	254	3	Prosc	Prosc	3	12.7	0	15.745	403990000	365840000	1.50044	-0.15429	Prosc	Proline synthase co-transcribed bacterial homolog protein	A0A1B0GRP7;Q9Z2Y8;A0A1B0GSP5;Q6P8V7;A0A1B0GSA1;A0A1B0GQY5;A0A1B0GRR5;Q80ZV3	Isoform of Q9Z2Y8, Proline synthase co-transcribed bacterial homolog protein (Fragment);Proline synthase co-transcribed bacterial homolog protein;Isoform of Q9Z2Y8, Proline synthase co-transcribed bacterial homolog protein (Fragment);Isoform of Q9Z2Y8, Pro	Prosc	Prosc	Isoform of Q9Z2Y8, Proline synthase co-transcribed bacterial homolog protein (Fragment);Proline synthase co-transcribed bacterial homolog protein;Isoform of Q9Z2Y8, Proline synthase co-transcribed bacterial homolog protein (Fragment);Isoform of Q9Z2Y8, Pro	8	3	3	3	3	2	3	2	3	2	3	2	3	2	3	2
-0.399026	-0.370499	+	Discard	#NAME?	2691	3	Pdcl3	Pdcl3	3	18.8	0	14.677	203060000	223780000	1.62728	-0.384763	Pdcl3	Phosducin-like protein 3	Q8BVF2;A0A0A6YXV1	Phosducin-like protein 3	Pdcl3	Pdcl3	Phosducin-like protein 3	2	3	3	3	3	1	1	2	3	1	1	2	3	1	1	2
-0.23138	-0.261711	+	Discard	#NAME?	2696	3	Osgep	Osgep	3	14.9	0	37.927	1398300000	1229400000	1.4077	-0.246545	Osgep	Probable tRNA N6-adenosine threonylcarbamoyltransferase	Q8BWU5;A0A0R4J1Y3;E0CXW7;E0CYK9;E9QMF4;E0CYN9	Probable tRNA N6-adenosine threonylcarbamoyltransferase;Isoform of Q8BWU5, Probable tRNA N6-adenosine threonylcarbamoyltransferase	Osgep	Osgep	Probable tRNA N6-adenosine threonylcarbamoyltransferase;Isoform of Q8BWU5, Probable tRNA N6-adenosine threonylcarbamoyltransferase	6	3	3	3	3	1	1	2	3	1	1	2	3	1	1	2
-0.0547969	-0.0612924	+	Discard	#NAME?	2542	3	Ankfy1	Ankfy1	3	5.1	0	11.258	1455300000	1127700000	1.44875	-0.0580446	Ankfy1	Rabankyrin-5	Q810B6;Q810B6-2	Rabankyrin-5	Ankfy1	Ankfy1	Rabankyrin-5	2	3	3	3	3	1	2	1	3	1	2	1	3	1	2	1
-0.28604	-0.298893	+	Discard	#NAME?	3125	3	Tubb6	Tubb6	3	8.9	0	12.74	1646300000	1482300000	1.8543	-0.292467	Tubb6	Tubulin beta-6 chain	Q922F4	Tubulin beta-6 chain	Tubb6	Tubb6	Tubulin beta-6 chain	1	14	3	3	14	11	12	12	3	1	1	1	3	1	1	1
0.336398	0.332953	+	Discard	#NAME?	2216	3	Usf1	Usf1	3	12.9	0	55.102	1154900000	1165700000	2.48459	0.334675	Usf1	Upstream stimulatory factor 1	Q61069;E9Q722;E9PXC2;F6PWU6;F8WI12;Q64705-2;Q64705	Upstream stimulatory factor 1;Isoform of Q61069, Upstream stimulatory factor 1	Usf1	Usf1	Upstream stimulatory factor 1;Isoform of Q61069, Upstream stimulatory factor 1	7	3	3	3	3	3	2	2	3	3	2	2	3	3	2	2
0.570366	0.579491	+	Discard	#NAME?	3474	4	Cenpp	Cenpp	4	16.4	0	36.189	503080000	488950000	2.29655	0.574928	Cenpp	Centromere protein P	Q9CZ92;Q9CZ92-2	Centromere protein P;Isoform of Q9CZ92, Isoform 2 of Centromere protein P	Cenpp	Cenpp	Centromere protein P;Isoform of Q9CZ92, Isoform 2 of Centromere protein P	2	4	4	4	3	2	4	2	3	2	4	2	3	2	4	2
-0.260722	-0.263155	+	Discard	#NAME?	1636	4	Cks2	Cks2	4	64.6	0	23.548	2019900000	1714500000	2.52932	-0.261938	Cks2	Cyclin-dependent kinases regulatory subunit 2	P56390	Cyclin-dependent kinases regulatory subunit 2	Cks2	Cks2	Cyclin-dependent kinases regulatory subunit 2	1	4	4	4	4	3	4	4	4	3	4	4	4	3	4	4
-0.233108	-0.258579	+	Discard	#NAME?	3505	4	Gtf2e1	Gtf2e1	4	18.2	0	28.031	1259100000	1136000000	1.48215	-0.245844	Gtf2e1	General transcription factor IIE subunit 1	Q9D0D5	General transcription factor IIE subunit 1	Gtf2e1	Gtf2e1	General transcription factor IIE subunit 1	1	4	4	4	4	3	3	3	4	3	3	3	4	3	3	3
0.509645	0.51377	+	Discard	#NAME?	499	4	Cenpo	Cenpo	4	19.5	0	8.907	73430000	87938000	2.59081	0.511707	Cenpo	Centromere protein O	B8JK51;Q8K015-2;Q8K015;B8JK52	Isoform of Q8K015, Centromere protein O (Fragment);Isoform of Q8K015, Isoform 2 of Centromere protein O;Centromere protein O	Cenpo	Cenpo	Isoform of Q8K015, Centromere protein O (Fragment);Isoform of Q8K015, Isoform 2 of Centromere protein O;Centromere protein O	4	4	4	4	4	1	3	3	4	1	3	3	4	1	3	3
-0.277044	-0.265437	+	Discard	#NAME?	970	4	Diap3;Diaph3	Diap3;Diaph3	4	3.8	0	9.8401	196870000	205090000	1.86583	-0.271241	Diap3;Diaph3	Protein diaphanous homolog 3	F8WIG5;Q9Z207	Isoform of Q9Z207, Protein diaphanous homolog 3;Protein diaphanous homolog 3	Diap3;Diaph3	Diap3;Diaph3	Isoform of Q9Z207, Protein diaphanous homolog 3;Protein diaphanous homolog 3	2	4	4	4	2	4	2	1	2	4	2	1	2	4	2	1
-0.464743	-0.421479	+	Discard	#NAME?	1144	4	Nfatc2ip	Nfatc2ip	4	17.7	0	54.362	1656800000	1405000000	1.50788	-0.443111	Nfatc2ip	NFATC2-interacting protein	O09130;A0A0U1RNY9	NFATC2-interacting protein;Isoform of O09130, NFATC2-interacting protein (Fragment)	Nfatc2ip	Nfatc2ip	NFATC2-interacting protein;Isoform of O09130, NFATC2-interacting protein (Fragment)	2	4	4	4	4	4	4	4	4	4	4	4	4	4	4	4
-0.294084	-0.251325	+	Discard	#NAME?	2640	4	Prpf18	Prpf18	4	19	0	14.485	340630000	286610000	1.3027	-0.272705	Prpf18	Pre-mRNA-splicing factor 18	Q8BM39;Q8BM39-2;A0A0A6YW97	Pre-mRNA-splicing factor 18;Isoform of Q8BM39, Isoform 2 of Pre-mRNA-splicing factor 18	Prpf18	Prpf18	Pre-mRNA-splicing factor 18;Isoform of Q8BM39, Isoform 2 of Pre-mRNA-splicing factor 18	3	4	4	4	3	3	2	1	3	3	2	1	3	3	2	1
0.249627	0.259927	+	Discard	#NAME?	3774	4	Lamtor2	Lamtor2	4	43.2	0	14.005	80006000	72556000	1.89053	0.254777	Lamtor2	Ragulator complex protein LAMTOR2	Q9JHS3;D3YTS4	Ragulator complex protein LAMTOR2;Isoform of Q9JHS3, Ragulator complex protein LAMTOR2	Lamtor2	Lamtor2	Ragulator complex protein LAMTOR2;Isoform of Q9JHS3, Ragulator complex protein LAMTOR2	2	4	4	4	4	2	1	1	4	2	1	1	4	2	1	1
0.382723	0.354169	+	Discard	#NAME?	3660	4	Pop5	Pop5	4	34.3	0	33.164	358170000	365560000	1.60808	0.368446	Pop5	Ribonuclease P/MRP protein subunit POP5	Q9DB28	Ribonuclease P/MRP protein subunit POP5	Pop5	Pop5	Ribonuclease P/MRP protein subunit POP5	1	4	4	4	4	2	3	1	4	2	3	1	4	2	3	1
0.141694	0.129544	+	Discard	#NAME?	1200	4	E2f6	E2f6	4	21.7	0	11.646	242640000	271300000	1.54519	0.135619	E2f6	Transcription factor E2F6	O54917	Transcription factor E2F6	E2f6	E2f6	Transcription factor E2F6	1	4	4	4	2	1	3	1	2	1	3	1	2	1	3	1
0.0769695	0.0708604	+	Discard	#NAME?	3341	4	Lsm7	Lsm7	4	57.3	0	98.357	13095000000	12379000000	1.58015	0.073915	Lsm7	U6 snRNA-associated Sm-like protein LSm7	Q9CQQ8	U6 snRNA-associated Sm-like protein LSm7	Lsm7	Lsm7	U6 snRNA-associated Sm-like protein LSm7	1	4	4	4	4	4	4	4	4	4	4	4	4	4	4	4
0.43776	0.416096	+	Discard	#NAME?	2948	4	Vwa9	Vwa9	4	12.4	0	10.09	346300000	354530000	1.79185	0.426928	Vwa9	von Willebrand factor A domain-containing protein 9	Q8R3P6;Q8R3P6-2	von Willebrand factor A domain-containing protein 9	Vwa9	Vwa9	von Willebrand factor A domain-containing protein 9	2	4	4	4	4	1	2	1	4	1	2	1	4	1	2	1
0.177599	0.204732	+	Discard	#NAME?	818	4	Zfp296	Zfp296	4	15.5	0	11.215	224120000	339160000	1.34579	0.191165	Zfp296		E9Q6W4	Zinc finger protein 296	Zfp296	Zfp296	Zinc finger protein 296	1	4	4	4	3	1	3	3	3	1	3	3	3	1	3	3
-0.0932325	-0.101919	+	Discard	#NAME?	1699	5	Arl1	Arl1	5	34.8	0	24.339	879280000	809050000	1.54794	-0.0975757	Arl1	ADP-ribosylation factor-like protein 1	P61211;F8WIB1;E9Q006	ADP-ribosylation factor-like protein 1;Isoform of P61211, ADP-ribosylation factor-like protein 1 (Fragment)	Arl1	Arl1	ADP-ribosylation factor-like protein 1;Isoform of P61211, ADP-ribosylation factor-like protein 1 (Fragment)	3	5	5	5	5	3	3	2	5	3	3	2	5	3	3	2
0.164143	0.167393	+	Discard	#NAME?	1156	5	Cdk2ap1	Cdk2ap1	5	79.8	0	63.874	4468000000	4573800000	2.20466	0.165768	Cdk2ap1	Cyclin-dependent kinase 2-associated protein 1	O35207;F2Z4B3;Q9CPY4;G3UYI1	Cyclin-dependent kinase 2-associated protein 1;Isoform of O35207, Cyclin-dependent kinase 2-associated protein 1	Cdk2ap1	Cdk2ap1	Cyclin-dependent kinase 2-associated protein 1;Isoform of O35207, Cyclin-dependent kinase 2-associated protein 1	4	5	5	5	4	4	4	4	4	4	4	4	4	4	4	4
-0.140571	-0.121546	+	Discard	#NAME?	3286	5	Pole4	Pole4	5	52.5	0	17.604	400400000	429410000	1.33605	-0.131059	Pole4	DNA polymerase epsilon subunit 4	Q9CQ36;E0CYA9	DNA polymerase epsilon subunit 4;Isoform of Q9CQ36, DNA polymerase epsilon subunit 4	Pole4	Pole4	DNA polymerase epsilon subunit 4;Isoform of Q9CQ36, DNA polymerase epsilon subunit 4	2	5	5	5	3	2	3	2	3	2	3	2	3	2	3	2
0.433173	0.492403	+	Discard	#NAME?	1224	5	Dpm1	Dpm1	5	28.8	0	48.169	602140000	811050000	1.39058	0.462788	Dpm1	Dolichol-phosphate mannosyltransferase subunit 1	O70152;A2BDX2;F8WII3	Dolichol-phosphate mannosyltransferase subunit 1;Isoform of O70152, Dolichol-phosphate mannosyltransferase subunit 1	Dpm1	Dpm1	Dolichol-phosphate mannosyltransferase subunit 1;Isoform of O70152, Dolichol-phosphate mannosyltransferase subunit 1	3	5	5	5	4	1	5	3	4	1	5	3	4	1	5	3
-0.329848	-0.339707	+	Discard	#NAME?	3692	5	Isca2	Isca2	5	35.7	0	11.685	106580000	74940000	2.02811	-0.334778	Isca2	Iron-sulfur cluster assembly 2 homolog, mitochondrial	Q9DCB8	Iron-sulfur cluster assembly 2 homolog, mitochondrial	Isca2	Isca2	Iron-sulfur cluster assembly 2 homolog, mitochondrial	1	5	5	5	4	1	2	0	4	1	2	0	4	1	2	0
0.245009	0.265622	+	Discard	#NAME?	409	5	Hmgn2;Gm6594;Gm16494	Hmgn2;Gm6594;Gm16494	5	34.4	0	8.5382	1769700000	1806900000	1.59031	0.255315	Hmgn2;Gm6594;Gm16494	Non-histone chromosomal protein HMG-17	A3KGL9;B7ZCQ3;F6W687;P09602;Q5XK38;J3QM43;E9Q2Z4;A0A087WR34	Isoform of P09602, Non-histone chromosomal protein HMG-17;Isoform of P09602, MCG12939, isoform CRA_c;Isoform of P09602, Non-histone chromosomal protein HMG-17 (Fragment);Non-histone chromosomal protein HMG-17;Isoform of P09602, Hmgn2 protein;Protein Gm6594	Hmgn2;Gm6594;Gm16494	Hmgn2;Gm6594;Gm16494	Isoform of P09602, Non-histone chromosomal protein HMG-17;Isoform of P09602, MCG12939, isoform CRA_c;Isoform of P09602, Non-histone chromosomal protein HMG-17 (Fragment);Non-histone chromosomal protein HMG-17;Isoform of P09602, Hmgn2 protein;Protein Gm6594	8	5	5	5	2	3	3	5	2	3	3	5	2	3	3	5
-0.30463	-0.275722	+	Discard	#NAME?	868	5	Cenpe	Cenpe	5	2.8	0	8.127	128910000	113590000	1.49916	-0.290176	Cenpe	Kinesin-like protein;Centromere-associated protein E	E9QKK1;Q6RT24;A0A0G2JG58	Isoform of Q6RT24, Centromere-associated protein E;Centromere-associated protein E	Cenpe	Cenpe	Isoform of Q6RT24, Centromere-associated protein E;Centromere-associated protein E	3	5	5	5	5	1	1	0	5	1	1	0	5	1	1	0
0.490365	0.464086	+	Discard	#NAME?	2927	5	Gtf3c5	Gtf3c5	5	13.2	0	20.94	267750000	218750000	1.75638	0.477226	Gtf3c5	General transcription factor 3C polypeptide 5	Q8R2T8-2;Q8R2T8;H3BJX5	Isoform of Q8R2T8, Isoform 2 of General transcription factor 3C polypeptide 5;General transcription factor 3C polypeptide 5	Gtf3c5	Gtf3c5	Isoform of Q8R2T8, Isoform 2 of General transcription factor 3C polypeptide 5;General transcription factor 3C polypeptide 5	3	5	5	5	4	3	4	3	4	3	4	3	4	3	4	3
0.231801	0.24127	+	Discard	#NAME?	3835	5	Hic2	Hic2	5	12.5	0	13.317	594600000	615290000	1.89478	0.236536	Hic2	Hypermethylated in cancer 2 protein	Q9JLZ6-2;Q9JLZ6	Isoform of Q9JLZ6, Isoform 2 of Hypermethylated in cancer 2 protein;Hypermethylated in cancer 2 protein	Hic2	Hic2	Isoform of Q9JLZ6, Isoform 2 of Hypermethylated in cancer 2 protein;Hypermethylated in cancer 2 protein	2	5	5	5	5	2	4	4	5	2	4	4	5	2	4	4
0.239765	0.266784	+	Discard	#NAME?	3298	5	Fis1	Fis1	5	42.1	0	27.072	3230900000	2797300000	1.46947	0.253275	Fis1	Mitochondrial fission 1 protein	Q9CQ92;G3X9U9;D3YZ32	Mitochondrial fission 1 protein;Isoform of Q9CQ92, Fission 1 (Mitochondrial outer membrane) homolog (Yeast), isoform CRA_c	Fis1	Fis1	Mitochondrial fission 1 protein;Isoform of Q9CQ92, Fission 1 (Mitochondrial outer membrane) homolog (Yeast), isoform CRA_c	3	5	5	5	3	3	3	3	3	3	3	3	3	3	3	3
0.178619	0.200846	+	Discard	#NAME?	3861	5	Cnpy2	Cnpy2	5	36.3	0	43.364	2239500000	1924400000	1.4289	0.189733	Cnpy2	Protein canopy homolog 2	Q9QXT0	Protein canopy homolog 2	Cnpy2	Cnpy2	Protein canopy homolog 2	1	5	5	5	5	5	5	4	5	5	5	4	5	5	5	4
-0.154667	-0.143916	+	Discard	#NAME?	3306	5	Rab5a	Rab5a	5	38.6	0	38.553	701970000	563640000	1.63993	-0.149291	Rab5a	Ras-related protein Rab-5A	Q9CQD1	Ras-related protein Rab-5A	Rab5a	Rab5a	Ras-related protein Rab-5A	1	7	5	5	7	3	4	5	5	2	2	4	5	2	2	4
0.111031	0.112553	+	Discard	#NAME?	2433	5	Lsm8	Lsm8	5	82.3	0	202.93	8736400000	9669400000	2.36334	0.111792	Lsm8	U6 snRNA-associated Sm-like protein LSm8	Q6ZWM4;A0A0N4SUZ3	U6 snRNA-associated Sm-like protein LSm8;Isoform of Q6ZWM4, U6 snRNA-associated Sm-like protein LSm8	Lsm8	Lsm8	U6 snRNA-associated Sm-like protein LSm8;Isoform of Q6ZWM4, U6 snRNA-associated Sm-like protein LSm8	2	5	5	5	5	5	5	5	5	5	5	5	5	5	5	5
-0.342397	-0.36233	+	Discard	#NAME?	3852	6	Naga	Naga	6	17.1	0	46.389	2313600000	1935200000	1.74468	-0.352363	Naga	Alpha-N-acetylgalactosaminidase	Q9QWR8	Alpha-N-acetylgalactosaminidase	Naga	Naga	Alpha-N-acetylgalactosaminidase	1	6	6	6	5	3	6	5	5	3	6	5	5	3	6	5
-0.369539	-0.339023	+	Discard	#NAME?	3995	6	Clic1	Clic1	6	41.1	0	30.514	1145700000	950730000	1.56225	-0.354281	Clic1	Chloride intracellular channel protein 1	Q9Z1Q5	Chloride intracellular channel protein 1	Clic1	Clic1	Chloride intracellular channel protein 1	1	6	6	6	6	3	5	5	6	3	5	5	6	3	5	5
-0.26285	-0.264356	+	Discard	#NAME?	1497	6	Pola2	Pola2	6	15.5	0	55.736	2674500000	2350000000	2.74013	-0.263603	Pola2	DNA polymerase alpha subunit B	P33611;Q8C2T6	DNA polymerase alpha subunit B;Isoform of P33611, DNA polymerase alpha subunit B	Pola2	Pola2	DNA polymerase alpha subunit B;Isoform of P33611, DNA polymerase alpha subunit B	2	6	6	6	6	2	2	3	6	2	2	3	6	2	2	3
0.10165	0.116614	+	Discard	#NAME?	2914	6	Hmces	Hmces	6	22.1	0	10.559	696420000	750510000	1.36074	0.109132	Hmces	Embryonic stem cell-specific 5-hydroxymethylcytosine-binding protein	Q8R1M0;A0A0N4SWG0	Embryonic stem cell-specific 5-hydroxymethylcytosine-binding protein	Hmces	Hmces	Embryonic stem cell-specific 5-hydroxymethylcytosine-binding protein	2	6	6	6	6	3	2	2	6	3	2	2	6	3	2	2
-0.209278	-0.220454	+	Discard	#NAME?	3641	6	Gtf2e2	Gtf2e2	6	31.8	0	92.491	3598000000	3648100000	1.78114	-0.214866	Gtf2e2	General transcription factor IIE subunit 2	Q9D902;A0A087WSE8	General transcription factor IIE subunit 2	Gtf2e2	Gtf2e2	General transcription factor IIE subunit 2	2	6	6	6	5	5	6	5	5	5	6	5	5	5	6	5
-0.211715	-0.199625	+	Discard	#NAME?	763	6	Parg	Parg	6	15	0	21.449	641950000	516840000	1.72802	-0.20567	Parg	Poly(ADP-ribose) glycohydrolase	E9Q088;G3X8U8;O88622-2;O88622;E9Q7T9	Isoform of O88622, Poly(ADP-ribose) glycohydrolase;Isoform of O88622, Poly (ADP-ribose) glycohydrolase, isoform CRA_c;Isoform of O88622, Isoform 2 of Poly(ADP-ribose) glycohydrolase;Poly(ADP-ribose) glycohydrolase	Parg	Parg	Isoform of O88622, Poly(ADP-ribose) glycohydrolase;Isoform of O88622, Poly (ADP-ribose) glycohydrolase, isoform CRA_c;Isoform of O88622, Isoform 2 of Poly(ADP-ribose) glycohydrolase;Poly(ADP-ribose) glycohydrolase	5	6	6	6	5	3	4	1	5	3	4	1	5	3	4	1
-0.0792952	-0.0754641	+	Discard	#NAME?	1005	6	L3mbtl2	L3mbtl2	6	12.4	0	30.674	1052600000	1085700000	1.80255	-0.0773796	L3mbtl2	Lethal(3)malignant brain tumor-like protein 2	G3UY70;P59178;Q80XB1;G3UX47	Isoform of P59178, Lethal(3)malignant brain tumor-like protein 2;Lethal(3)malignant brain tumor-like protein 2;Isoform of P59178, Lethal(3)malignant brain tumor-like protein 2	L3mbtl2	L3mbtl2	Isoform of P59178, Lethal(3)malignant brain tumor-like protein 2;Lethal(3)malignant brain tumor-like protein 2;Isoform of P59178, Lethal(3)malignant brain tumor-like protein 2	4	6	6	6	5	3	4	4	5	3	4	4	5	3	4	4
-0.498281	-0.577344	+	Discard	#NAME?	497	6	Tdp1	Tdp1	6	12.3	0	31.304	345430000	310060000	1.33058	-0.537812	Tdp1	Tyrosyl-DNA phosphodiesterase 1	B8JJC1;Q8BJ37	Isoform of Q8BJ37, Tyrosyl-DNA phosphodiesterase 1;Tyrosyl-DNA phosphodiesterase 1	Tdp1	Tdp1	Isoform of Q8BJ37, Tyrosyl-DNA phosphodiesterase 1;Tyrosyl-DNA phosphodiesterase 1	2	6	6	6	5	1	1	2	5	1	1	2	5	1	1	2
-0.429965	-0.411209	+	Discard	#NAME?	696	6	Fnbp1l	Fnbp1l	6	16.9	0	47.714	1019400000	990900000	1.84795	-0.420587	Fnbp1l	Formin-binding protein 1-like	E9PUK3;E9PUI5;Q8K012-2;Q8K012;A0A0G2JFM9	Isoform of Q8K012, Formin-binding protein 1-like;Isoform of Q8K012, Formin-binding protein 1-like;Isoform of Q8K012, Isoform 2 of Formin-binding protein 1-like;Formin-binding protein 1-like	Fnbp1l	Fnbp1l	Isoform of Q8K012, Formin-binding protein 1-like;Isoform of Q8K012, Formin-binding protein 1-like;Isoform of Q8K012, Isoform 2 of Formin-binding protein 1-like;Formin-binding protein 1-like	5	6	6	6	5	3	3	2	5	3	3	2	5	3	3	2
0.455439	0.4345	+	Discard	#NAME?	157	6	Ints9	Ints9	6	13.2	0	13.076	704950000	571390000	1.82461	0.44497	Ints9	Integrator complex subunit 9	A0A0R4J0J5;Q8K114-2;Q8K114	Isoform of Q8K114, Integrator complex subunit 9;Isoform of Q8K114, Isoform 2 of Integrator complex subunit 9;Integrator complex subunit 9	Ints9	Ints9	Isoform of Q8K114, Integrator complex subunit 9;Isoform of Q8K114, Isoform 2 of Integrator complex subunit 9;Integrator complex subunit 9	3	6	6	6	6	1	3	2	6	1	3	2	6	1	3	2
-0.0863236	-0.0795658	+	Discard	#NAME?	633	6	Napg	Napg	6	17.3	0	48.185	484740000	422030000	1.58638	-0.0829447	Napg	Gamma-soluble NSF attachment protein	D3Z4B2;Q9CWZ7	Isoform of Q9CWZ7, Gamma-soluble NSF attachment protein (Fragment);Gamma-soluble NSF attachment protein	Napg	Napg	Isoform of Q9CWZ7, Gamma-soluble NSF attachment protein (Fragment);Gamma-soluble NSF attachment protein	2	6	6	6	6	5	5	3	6	5	5	3	6	5	5	3
-0.354151	-0.375623	+	Discard	#NAME?	3084	6	Gtf2h2	Gtf2h2	6	17.3	0	8.9515	257470000	238700000	1.72755	-0.364887	Gtf2h2	General transcription factor IIH subunit 2	Q91YN8;Q9JIB4;Q8C5I2;S4R2R0	Isoform of Q9JIB4, General transcription factor II H, polypeptide 2, isoform CRA_a;General transcription factor IIH subunit 2;Isoform of Q9JIB4, General transcription factor IIH subunit 2;Isoform of Q9JIB4, General transcription factor II H, polypeptide 2,	Gtf2h2	Gtf2h2	Isoform of Q9JIB4, General transcription factor II H, polypeptide 2, isoform CRA_a;General transcription factor IIH subunit 2;Isoform of Q9JIB4, General transcription factor IIH subunit 2;Isoform of Q9JIB4, General transcription factor II H, polypeptide 2,	4	6	6	6	4	2	3	4	4	2	3	4	4	2	3	4
-0.346005	-0.327228	+	Discard	#NAME?	3916	6	2018-09-06	2006-09-01	6	27.9	0	17.426	517040000	360310000	1.75077	-0.336616	2018-09-06	Septin-6	Q9R1T4-2;Q9R1T4-3;Q9R1T4;A2A3W1	Isoform of Q9R1T4, Isoform I of Septin-6;Isoform of Q9R1T4, Isoform V of Septin-6;Septin-6	2018-09-06	2006-09-01	Isoform of Q9R1T4, Isoform I of Septin-6;Isoform of Q9R1T4, Isoform V of Septin-6;Septin-6	4	11	6	6	8	6	6	5	4	1	3	2	4	1	3	2
0.274053	0.263404	+	Discard	#NAME?	3789	6	Nup50	Nup50	6	20	0	11.939	221980000	159750000	1.89921	0.268728	Nup50	Nuclear pore complex protein Nup50	Q9JIH2	Nuclear pore complex protein Nup50	Nup50	Nup50	Nuclear pore complex protein Nup50	1	6	6	6	5	3	2	2	5	3	2	2	5	3	2	2
0.405666	0.381649	+	Discard	#NAME?	3257	6	Npm3	Npm3	6	65.7	0	256.21	101590000000	106460000000	1.71188	0.393657	Npm3	Nucleoplasmin-3	Q9CPP0	Nucleoplasmin-3	Npm3	Npm3	Nucleoplasmin-3	1	6	6	6	5	5	6	6	5	5	6	6	5	5	6	6
0.0806577	0.0755808	+	Discard	#NAME?	3079	7	Arrb2	Arrb2	7	21.7	0	16.784	274560000	264110000	1.68447	0.0781192	Arrb2	Beta-arrestin-2	Q91YI4;Q91YI4-2;Q5F2D9	Beta-arrestin-2;Isoform of Q91YI4, Isoform 2 of Beta-arrestin-2;Isoform of Q91YI4, Arrestin, beta 2	Arrb2	Arrb2	Beta-arrestin-2;Isoform of Q91YI4, Isoform 2 of Beta-arrestin-2;Isoform of Q91YI4, Arrestin, beta 2	3	7	7	7	6	4	1	2	6	4	1	2	6	4	1	2
0.463518	0.497323	+	Discard	#NAME?	3390	7	Emc2	Emc2	7	29.6	0	22.543	255580000	253400000	1.64997	0.480421	Emc2	ER membrane protein complex subunit 2	Q9CRD2	ER membrane protein complex subunit 2	Emc2	Emc2	ER membrane protein complex subunit 2	1	7	7	7	4	1	6	2	4	1	6	2	4	1	6	2
0.369159	0.357973	+	Discard	#NAME?	1374	7	Hmox1	Hmox1	7	39.8	0	78.937	955220000	1076600000	2.00908	0.363566	Hmox1	Heme oxygenase 1	P14901;H3BKP1	Heme oxygenase 1;Isoform of P14901, Heme oxygenase 1 (Fragment)	Hmox1	Hmox1	Heme oxygenase 1;Isoform of P14901, Heme oxygenase 1 (Fragment)	2	7	7	7	6	2	6	4	6	2	6	4	6	2	6	4
0.103531	0.10785	+	Discard	#NAME?	338	7	Med12	Med12	7	4.5	0	10.795	124900000	138460000	1.88588	0.105691	Med12	Mediator of RNA polymerase II transcription subunit 12	A2AGH8;A2AGH9;A2AGH6-2;A2AGH6;A2AGH6-3	Isoform of A2AGH6, Mediator of RNA polymerase II transcription subunit 12;Isoform of A2AGH6, Mediator of RNA polymerase II transcription subunit 12;Isoform of A2AGH6, Isoform 2 of Mediator of RNA polymerase II transcription subunit 12;Mediator of RNA polym	Med12	Med12	Isoform of A2AGH6, Mediator of RNA polymerase II transcription subunit 12;Isoform of A2AGH6, Mediator of RNA polymerase II transcription subunit 12;Isoform of A2AGH6, Isoform 2 of Mediator of RNA polymerase II transcription subunit 12;Mediator of RNA polym	5	7	7	7	4	1	5	2	4	1	5	2	4	1	5	2
0.332622	0.357141	+	Discard	#NAME?	2175	7	Gprasp1	Gprasp1	7	10.4	0	34.659	597350000	496100000	1.64549	0.344882	Gprasp1	G-protein coupled receptor-associated sorting protein 1	Q5U4C1-2;Q5U4C1	Isoform of Q5U4C1, Isoform 2 of G-protein coupled receptor-associated sorting protein 1;G-protein coupled receptor-associated sorting protein 1	Gprasp1	Gprasp1	Isoform of Q5U4C1, Isoform 2 of G-protein coupled receptor-associated sorting protein 1;G-protein coupled receptor-associated sorting protein 1	2	7	7	7	2	5	5	5	2	5	5	5	2	5	5	5
0.381394	0.380803	+	Discard	#NAME?	209	7	Rbbp5	Rbbp5	7	19.9	0	43.625	2086500000	2070300000	3.30646	0.381099	Rbbp5	Retinoblastoma-binding protein 5	A0A0R4J2B6;Q8BX09;A0A087WST2;Q8BX09-2;A0A087WRV7;A0A087WQU2	Isoform of Q8BX09, Retinoblastoma-binding protein 5;Retinoblastoma-binding protein 5;Isoform of Q8BX09, Retinoblastoma-binding protein 5;Isoform of Q8BX09, Isoform 2 of Retinoblastoma-binding protein 5;Isoform of Q8BX09, Retinoblastoma-binding protein 5 (F	Rbbp5	Rbbp5	Isoform of Q8BX09, Retinoblastoma-binding protein 5;Retinoblastoma-binding protein 5;Isoform of Q8BX09, Retinoblastoma-binding protein 5;Isoform of Q8BX09, Isoform 2 of Retinoblastoma-binding protein 5;Isoform of Q8BX09, Retinoblastoma-binding protein 5 (F	6	7	7	7	7	6	7	6	7	6	7	6	7	6	7	6
-0.120686	-0.119157	+	Discard	#NAME?	2038	7	Spc25	Spc25	7	37.6	0	70.613	789030000	809490000	2.39152	-0.119922	Spc25	Kinetochore protein Spc25	Q3UA16;Q3UA16-3;A2AUT3;A2AUT4;Q3UA16-2;A2AUT1	Kinetochore protein Spc25;Isoform of Q3UA16, Isoform 3 of Kinetochore protein Spc25;Isoform of Q3UA16, Kinetochore protein Spc25 (Fragment);Isoform of Q3UA16, Kinetochore protein Spc25 (Fragment);Isoform of Q3UA16, Isoform 2 of Kinetochore protein Spc25	Spc25	Spc25	Kinetochore protein Spc25;Isoform of Q3UA16, Isoform 3 of Kinetochore protein Spc25;Isoform of Q3UA16, Kinetochore protein Spc25 (Fragment);Isoform of Q3UA16, Kinetochore protein Spc25 (Fragment);Isoform of Q3UA16, Isoform 2 of Kinetochore protein Spc25	6	7	7	7	5	3	5	5	5	3	5	5	5	3	5	5
-0.3363	-0.336626	+	Discard	#NAME?	2623	8	Ahsa1	Ahsa1	8	36.1	0	55.131	1099000000	925130000	3.51098	-0.336463	Ahsa1	Activator of 90 kDa heat shock protein ATPase homolog 1	Q8BK64	Activator of 90 kDa heat shock protein ATPase homolog 1	Ahsa1	Ahsa1	Activator of 90 kDa heat shock protein ATPase homolog 1	1	8	8	8	8	3	3	3	8	3	3	3	8	3	3	3
-0.172571	-0.165815	+	Discard	#NAME?	2463	8	Luc7l2	Luc7l2	8	25.2	0	118.78	3544800000	2912200000	1.89592	-0.169193	Luc7l2	Putative RNA-binding protein Luc7-like 2	Q7TNC4-2;Q7TNC4-3;Q7TNC4-4;Q7TNC4;E9Q715;Q05CX5	Isoform of Q7TNC4, Isoform 2 of Putative RNA-binding protein Luc7-like 2;Isoform of Q7TNC4, Isoform 3 of Putative RNA-binding protein Luc7-like 2;Isoform of Q7TNC4, Isoform 4 of Putative RNA-binding protein Luc7-like 2;Putative RNA-binding protein Luc7-lik	Luc7l2	Luc7l2	Isoform of Q7TNC4, Isoform 2 of Putative RNA-binding protein Luc7-like 2;Isoform of Q7TNC4, Isoform 3 of Putative RNA-binding protein Luc7-like 2;Isoform of Q7TNC4, Isoform 4 of Putative RNA-binding protein Luc7-like 2;Putative RNA-binding protein Luc7-lik	6	14	8	8	12	11	10	11	7	7	6	6	7	7	6	6
0.301119	0.282597	+	Discard	#NAME?	138	8	Sap130	Sap130	8	9.7	0	27.333	716240000	765100000	1.69476	0.291858	Sap130	Histone deacetylase complex subunit SAP130	A0A0R4J060;J3QNK5;Q8BIH0-2;Q8BIH0;Q8BIH0-3	Isoform of Q8BIH0, Histone deacetylase complex subunit SAP130;Isoform of Q8BIH0, Histone deacetylase complex subunit SAP130;Isoform of Q8BIH0, Isoform 2 of Histone deacetylase complex subunit SAP130;Histone deacetylase complex subunit SAP130	Sap130	Sap130	Isoform of Q8BIH0, Histone deacetylase complex subunit SAP130;Isoform of Q8BIH0, Histone deacetylase complex subunit SAP130;Isoform of Q8BIH0, Isoform 2 of Histone deacetylase complex subunit SAP130;Histone deacetylase complex subunit SAP130	5	8	8	8	3	4	6	8	3	4	6	8	3	4	6	8
-0.448331	-0.411969	+	Discard	#NAME?	3758	8	Inpp5d	Inpp5d	8	12.7	0	22.095	400850000	355770000	1.57037	-0.43015	Inpp5d	Phosphatidylinositol 3,4,5-trisphosphate 5-phosphatase 1	Q9ES52-6;Q9ES52-5;Q9ES52-4;Q9ES52-3;Q9ES52-2;Q9ES52	Isoform of Q9ES52, Isoform 6 of Phosphatidylinositol 3,4,5-trisphosphate 5-phosphatase 1;Isoform of Q9ES52, Isoform 5 of Phosphatidylinositol 3,4,5-trisphosphate 5-phosphatase 1;Isoform of Q9ES52, Isoform 4 of Phosphatidylinositol 3,4,5-trisphosphate 5-pho	Inpp5d	Inpp5d	Isoform of Q9ES52, Isoform 6 of Phosphatidylinositol 3,4,5-trisphosphate 5-phosphatase 1;Isoform of Q9ES52, Isoform 5 of Phosphatidylinositol 3,4,5-trisphosphate 5-phosphatase 1;Isoform of Q9ES52, Isoform 4 of Phosphatidylinositol 3,4,5-trisphosphate 5-pho	6	8	8	8	6	3	5	2	6	3	5	2	6	3	5	2
0.1038	0.0924017	+	Discard	#NAME?	1215	9	Eif6	Eif6	9	54.7	0	159.7	8296800000	8020400000	1.43248	0.0981007	Eif6	Eukaryotic translation initiation factor 6	O55135;A6PWZ2;D6RG53;D6RJJ3;B1AZQ4	Eukaryotic translation initiation factor 6	Eif6	Eif6	Eukaryotic translation initiation factor 6	5	9	9	9	8	8	8	8	8	8	8	8	8	8	8	8
-0.430703	-0.412402	+	Discard	#NAME?	3148	9	Xpo5	Xpo5	9	13	0	40.439	517900000	441840000	1.85959	-0.421553	Xpo5	Exportin-5	Q924C1;Q924C1-2;Q924C1-3	Exportin-5	Xpo5	Xpo5	Exportin-5	3	9	9	9	7	2	2	2	7	2	2	2	7	2	2	2
0.113834	0.0983511	+	Discard	#NAME?	1566	7	Rfx2	Rfx2	9	16.2	0	68.016	782780000	797610000	1.33376	0.106093	Rfx2	DNA-binding protein RFX2	P48379-2;P48379	Isoform of P48379, Isoform 2 of DNA-binding protein RFX2;DNA-binding protein RFX2	Rfx2	Rfx2	Isoform of P48379, Isoform 2 of DNA-binding protein RFX2;DNA-binding protein RFX2	2	11	9	7	7	4	5	9	6	3	4	7	5	2	3	6
-0.171628	-0.198243	+	Discard	#NAME?	127	9	Fnbp4	Fnbp4	9	13.1	0	30.123	627000000	636270000	1.3398	-0.184936	Fnbp4	Formin-binding protein 4	A0A0R4IZZ6;Q6ZQ03;Q6ZQ03-2;Q6ZQ03-3	Isoform of Q6ZQ03, Formin binding protein 4;Formin-binding protein 4;Isoform of Q6ZQ03, Isoform 2 of Formin-binding protein 4;Isoform of Q6ZQ03, Isoform 3 of Formin-binding protein 4	Fnbp4	Fnbp4	Isoform of Q6ZQ03, Formin binding protein 4;Formin-binding protein 4;Isoform of Q6ZQ03, Isoform 2 of Formin-binding protein 4;Isoform of Q6ZQ03, Isoform 3 of Formin-binding protein 4	4	9	9	9	6	3	6	5	6	3	6	5	6	3	6	5
-0.285161	-0.253868	+	Discard	#NAME?	2819	7	Ago2	Ago2	9	11.3	0	19.659	590430000	570340000	1.43277	-0.269515	Ago2	Protein argonaute-2	Q8CJG0	Protein argonaute-2	Ago2	Ago2	Protein argonaute-2	1	9	9	7	8	3	7	1	8	3	7	1	6	2	6	0
-0.181575	-0.20364	+	Discard	#NAME?	3365	9	Tma16	Tma16	9	44.3	0	157.82	6761600000	5866100000	1.4386	-0.192607	Tma16	Translation machinery-associated protein 16	Q9CR02;Q9CR02-2	Translation machinery-associated protein 16;Isoform of Q9CR02, Isoform 2 of Translation machinery-associated protein 16	Tma16	Tma16	Translation machinery-associated protein 16;Isoform of Q9CR02, Isoform 2 of Translation machinery-associated protein 16	2	9	9	9	5	6	5	8	5	6	5	8	5	6	5	8
0.292311	0.280159	+	Discard	#NAME?	3515	10	Exosc7	Exosc7	10	53.6	0	113.45	1344200000	1616800000	1.86932	0.286235	Exosc7	Exosome complex exonuclease RRP42	Q9D0M0	Exosome complex exonuclease RRP42	Exosc7	Exosc7	Exosome complex exonuclease RRP42	1	10	10	10	9	8	8	6	9	8	8	6	9	8	8	6
-0.191491	-0.164014	+	Discard	#NAME?	3431	10	Ppil4	Ppil4	10	30.7	0	107.01	2355000000	1985800000	1.30885	-0.177753	Ppil4	Peptidyl-prolyl cis-trans isomerase-like 4	Q9CXG3;D6RJ77	Peptidyl-prolyl cis-trans isomerase-like 4	Ppil4	Ppil4	Peptidyl-prolyl cis-trans isomerase-like 4	2	10	10	10	6	8	5	6	6	8	5	6	6	8	5	6
-0.203269	-0.187134	+	Discard	#NAME?	1577	10	Psma2	Psma2	10	60.3	0	136.75	10168000000	9357900000	1.58011	-0.195202	Psma2	Proteasome subunit alpha type-2	P49722	Proteasome subunit alpha type-2	Psma2	Psma2	Proteasome subunit alpha type-2	1	10	10	10	9	7	9	9	9	7	9	9	9	7	9	9
-0.00997457	-0.00920381	+	Discard	#NAME?	1739	11	Rps13	Rps13	11	62.3	0	58.343	63168000000	61193000000	1.59225	-0.00958919	Rps13	40S ribosomal protein S13	P62301;Q921R2;A0A0U1RQ71	40S ribosomal protein S13;Isoform of P62301, 40S ribosomal protein S13	Rps13	Rps13	40S ribosomal protein S13;Isoform of P62301, 40S ribosomal protein S13	3	11	11	11	9	8	10	9	9	8	10	9	9	8	10	9
-0.372375	-0.365133	+	Discard	#NAME?	1123	11	Gtpbp1	Gtpbp1	11	23.4	0	68.746	2149300000	1809600000	2.20405	-0.368754	Gtpbp1	GTP-binding protein 1	O08582	GTP-binding protein 1	Gtpbp1	Gtpbp1	GTP-binding protein 1	1	11	11	11	11	5	7	4	11	5	7	4	11	5	7	4
-0.31054	-0.353888	+	Discard	#NAME?	2666	11	Heatr3	Heatr3	11	25.5	0	48.175	894660000	781300000	1.38221	-0.332214	Heatr3	HEAT repeat-containing protein 3	Q8BQM4;E9PWH6	HEAT repeat-containing protein 3;Isoform of Q8BQM4, HEAT repeat-containing protein 3	Heatr3	Heatr3	HEAT repeat-containing protein 3;Isoform of Q8BQM4, HEAT repeat-containing protein 3	2	11	11	11	11	3	2	2	11	3	2	2	11	3	2	2
0.25544	0.295978	+	Discard	#NAME?	33	11	Actr5	Actr5	11	32.4	0	38.769	685920000	718890000	1.33052	0.275709	Actr5	Actin-related protein 5	A0A0A0MQ89;Q80US4;V9GXE4;Q80US4-3	Isoform of Q80US4, Actin-related protein 5;Actin-related protein 5;Isoform of Q80US4, Actin-related protein 5	Actr5	Actr5	Isoform of Q80US4, Actin-related protein 5;Actin-related protein 5;Isoform of Q80US4, Actin-related protein 5	4	11	11	11	9	4	7	7	9	4	7	7	9	4	7	7
-0.213554	-0.220949	+	Discard	#NAME?	3948	7	Fam50a	Fam50a	11	23	0	80.766	6813900000	6207900000	1.96522	-0.217252	Fam50a	Protein FAM50A	Q9WV03	Protein FAM50A	Fam50a	Fam50a	Protein FAM50A	1	11	11	7	10	10	10	9	10	10	10	9	6	6	6	5
0.107286	0.0968074	+	Discard	#NAME?	1341	12	Sub1	Sub1	12	60.6	0	323.31	27231000000	25625000000	1.48602	0.102047	Sub1	Activated RNA polymerase II transcriptional coactivator p15	P11031	Activated RNA polymerase II transcriptional coactivator p15	Sub1	Sub1	Activated RNA polymerase II transcriptional coactivator p15	1	12	12	12	9	9	11	9	9	9	11	9	9	9	11	9
-0.282702	-0.311154	+	Discard	#NAME?	1309	12	Anxa2	Anxa2	12	44	0	100.22	2997800000	2952200000	1.51602	-0.296928	Anxa2	Annexin A2;Annexin	P07356;B0V2N7;B0V2N8;B0V2N5	Annexin A2;Isoform of P07356, Annexin (Fragment);Isoform of P07356, Annexin (Fragment);Isoform of P07356, Annexin (Fragment)	Anxa2	Anxa2	Annexin A2;Isoform of P07356, Annexin (Fragment);Isoform of P07356, Annexin (Fragment);Isoform of P07356, Annexin (Fragment)	4	12	12	12	9	5	10	7	9	5	10	7	9	5	10	7
0.348912	0.309878	+	Discard	#NAME?	193	12	Men1	Men1	12	27.4	0	49.371	886820000	980670000	1.42393	0.329395	Men1	Menin	F8WHD9;A0A0R4J1I3;O88559;D3YZC2;O88559-2;F7CJP6;E9PV51	Isoform of O88559, Menin;Isoform of O88559, Menin;Menin;Isoform of O88559, Menin;Isoform of O88559, Isoform 2 of Menin	Men1	Men1	Isoform of O88559, Menin;Isoform of O88559, Menin;Menin;Isoform of O88559, Menin;Isoform of O88559, Isoform 2 of Menin	7	12	12	12	10	3	8	9	10	3	8	9	10	3	8	9
0.390227	0.397562	+	Discard	#NAME?	2227	12	Ezh2	Ezh2	12	23	0	47.395	2180700000	2042400000	2.22717	0.393895	Ezh2	Histone-lysine N-methyltransferase EZH2	Q61188-2;Q61188;D3Z774;Q6AXH7;A0A0N4SUQ8;F7AQX0;E9PWK3;A0A0R4J1C0;P70351;A0A0N4SUQ7;F6T3Z0;P70351-2	Isoform of Q61188, Isoform ENX-1B of Histone-lysine N-methyltransferase EZH2;Histone-lysine N-methyltransferase EZH2;Isoform of Q61188, Histone-lysine N-methyltransferase EZH2;Isoform of Q61188, Ezh2 protein	Ezh2	Ezh2	Isoform of Q61188, Isoform ENX-1B of Histone-lysine N-methyltransferase EZH2;Histone-lysine N-methyltransferase EZH2;Isoform of Q61188, Histone-lysine N-methyltransferase EZH2;Isoform of Q61188, Ezh2 protein	12	12	12	12	9	3	8	7	9	3	8	7	9	3	8	7
0.490775	0.49716	+	Discard	#NAME?	314	12	Med14	Med14	12	12.5	0	32.707	477130000	429750000	2.38571	0.493968	Med14	Mediator of RNA polymerase II transcription subunit 14	A2ABV5;A2BDN7;A2BDP0;A2ABV5-2;A2ABV5-3;A2ABV5-4	Mediator of RNA polymerase II transcription subunit 14;Isoform of A2ABV5, Mediator of RNA polymerase II transcription subunit 14;Isoform of A2ABV5, Mediator of RNA polymerase II transcription subunit 14;Isoform of A2ABV5, Isoform 2 of Mediator of RNA polym	Med14	Med14	Mediator of RNA polymerase II transcription subunit 14;Isoform of A2ABV5, Mediator of RNA polymerase II transcription subunit 14;Isoform of A2ABV5, Mediator of RNA polymerase II transcription subunit 14;Isoform of A2ABV5, Isoform 2 of Mediator of RNA polym	6	12	12	12	9	5	8	1	9	5	8	1	9	5	8	1
-0.109234	-0.113167	+	Discard	#NAME?	4101	12	Rbm6	Rbm6	12	14.9	0	37.86	643400000	638620000	1.94861	-0.111201	Rbm6		S4R1W5;Q3ULB0;A0A0A6YY54;A0A0A6YXE2	Protein Rbm6;Isoform of S4R1W5, Protein Rbm6	Rbm6	Rbm6	Protein Rbm6;Isoform of S4R1W5, Protein Rbm6	4	12	12	12	10	6	9	5	10	6	9	5	10	6	9	5
0.259303	0.225498	+	Discard	#NAME?	1337	13	Slc3a2	Slc3a2	13	37.5	0	80.61	2416100000	2372000000	1.3534	0.2424	Slc3a2	4F2 cell-surface antigen heavy chain	P10852;P10852-2;A0A0U1RPK4;A0A0U1RP98;A0A0U1RPL8;A0A0U1RPG5;A0A0U1RP32;A0A0U1RPQ7	4F2 cell-surface antigen heavy chain;Isoform of P10852, Isoform 2 of 4F2 cell-surface antigen heavy chain;Isoform of P10852, 4F2 cell-surface antigen heavy chain	Slc3a2	Slc3a2	4F2 cell-surface antigen heavy chain;Isoform of P10852, Isoform 2 of 4F2 cell-surface antigen heavy chain;Isoform of P10852, 4F2 cell-surface antigen heavy chain	8	13	13	13	11	6	9	7	11	6	9	7	11	6	9	7
-0.209295	-0.199374	+	Discard	#NAME?	3834	13	Cul3	Cul3	13	22.7	0	32.545	1009800000	958290000	1.81104	-0.204334	Cul3	Cullin-3	Q9JLV5;E9Q4T8;F6R0N8;F6ZZK0;F6UY44	Cullin-3;Isoform of Q9JLV5, Cullin-3	Cul3	Cul3	Cullin-3;Isoform of Q9JLV5, Cullin-3	5	13	13	13	10	6	12	3	10	6	12	3	10	6	12	3
-0.299276	-0.323082	+	Discard	#NAME?	718	12	Nap1l1	Nap1l1	13	45.7	0	131.47	15804000000	14330000000	1.61369	-0.311179	Nap1l1	Nucleosome assembly protein 1-like 1	E9PW66;P28656;A0A140LJB5	Isoform of P28656, Nucleosome assembly protein 1-like 1;Nucleosome assembly protein 1-like 1	Nap1l1	Nap1l1	Isoform of P28656, Nucleosome assembly protein 1-like 1;Nucleosome assembly protein 1-like 1	3	13	13	12	10	8	9	8	10	8	9	8	9	7	8	7
0.352758	0.393634	+	Discard	#NAME?	3929	13	Mad1l1	Mad1l1	13	23.7	0	33.321	560240000	601450000	1.45806	0.373196	Mad1l1	Mitotic spindle assembly checkpoint protein MAD1	Q9WTX8;Q9WTX8-2	Mitotic spindle assembly checkpoint protein MAD1;Isoform of Q9WTX8, Isoform 2 of Mitotic spindle assembly checkpoint protein MAD1	Mad1l1	Mad1l1	Mitotic spindle assembly checkpoint protein MAD1;Isoform of Q9WTX8, Isoform 2 of Mitotic spindle assembly checkpoint protein MAD1	2	13	13	13	10	2	10	12	10	2	10	12	10	2	10	12
0.167872	0.191771	+	Discard	#NAME?	1124	13	Alyref;Alyref2	Alyref;Alyref2	13	53.7	0	323.31	61547000000	59614000000	1.37424	0.179822	Alyref;Alyref2	THO complex subunit 4;Aly/REF export factor 2	O08583;O08583-2;Q9JJW6-2;G3X9I4;Q9JJW6	THO complex subunit 4;Isoform of O08583, Isoform 2 of THO complex subunit 4;Isoform of Q9JJW6, Isoform 2 of Aly/REF export factor 2;Isoform of Q9JJW6, Aly/REF export factor 2;Aly/REF export factor 2	Alyref;Alyref2	Alyref;Alyref2	THO complex subunit 4;Isoform of O08583, Isoform 2 of THO complex subunit 4;Isoform of Q9JJW6, Isoform 2 of Aly/REF export factor 2;Isoform of Q9JJW6, Aly/REF export factor 2;Aly/REF export factor 2	5	13	13	13	12	10	11	11	12	10	11	11	12	10	11	11
0.199876	0.176495	+	Discard	#NAME?	1985	13	Zc3h15	Zc3h15	13	37.8	0	96.32	4453700000	4692200000	1.40343	0.188186	Zc3h15	Zinc finger CCCH domain-containing protein 15	Q3TIV5;Q3TIV5-2;Q3TIV5-3	Zinc finger CCCH domain-containing protein 15;Isoform of Q3TIV5, Isoform 2 of Zinc finger CCCH domain-containing protein 15	Zc3h15	Zc3h15	Zinc finger CCCH domain-containing protein 15;Isoform of Q3TIV5, Isoform 2 of Zinc finger CCCH domain-containing protein 15	3	13	13	13	12	8	7	9	12	8	7	9	12	8	7	9
0.308594	0.357345	+	Discard	#NAME?	3705	14	Cyb5r3	Cyb5r3	14	60.8	0	134.25	2140500000	3222100000	1.33235	0.332969	Cyb5r3	NADH-cytochrome b5 reductase 3;NADH-cytochrome b5 reductase 3 membrane-bound form;NADH-cytochrome b5 reductase 3 soluble form;NADH-cytochrome b5 reductase	Q9DCN2-2;Q9DCN2;F2Z456;A0A0A0MQM3	Isoform of Q9DCN2, Isoform 2 of NADH-cytochrome b5 reductase 3;NADH-cytochrome b5 reductase 3;Isoform of Q9DCN2, NADH-cytochrome b5 reductase;Isoform of Q9DCN2, NADH-cytochrome b5 reductase 3 (Fragment)	Cyb5r3	Cyb5r3	Isoform of Q9DCN2, Isoform 2 of NADH-cytochrome b5 reductase 3;NADH-cytochrome b5 reductase 3;Isoform of Q9DCN2, NADH-cytochrome b5 reductase;Isoform of Q9DCN2, NADH-cytochrome b5 reductase 3 (Fragment)	4	14	14	14	11	8	12	11	11	8	12	11	11	8	12	11
-0.259012	-0.275961	+	Discard	#NAME?	249	14	Prmt1	Prmt1	14	53.5	0	70.66	2165700000	1843500000	1.69546	-0.267486	Prmt1	Protein arginine N-methyltransferase 1	A0A171KXD3;Q9JIF0-3;Q9JIF0-2;Q9JIF0;A0A140LHF7;A0A140LJ70;A0A140LJF4;A0A140LJ68;A0A140LI33;A0A140LHS4;A0A140LIF7;Q6PAK3	Isoform of Q9JIF0, Protein arginine N-methyltransferase 1;Isoform of Q9JIF0, Isoform 3 of Protein arginine N-methyltransferase 1;Isoform of Q9JIF0, Isoform 2 of Protein arginine N-methyltransferase 1;Protein arginine N-methyltransferase 1;Isoform of Q9JIF0	Prmt1	Prmt1	Isoform of Q9JIF0, Protein arginine N-methyltransferase 1;Isoform of Q9JIF0, Isoform 3 of Protein arginine N-methyltransferase 1;Isoform of Q9JIF0, Isoform 2 of Protein arginine N-methyltransferase 1;Protein arginine N-methyltransferase 1;Isoform of Q9JIF0	12	14	14	14	12	7	9	6	12	7	9	6	12	7	9	6
0.125519	0.130018	+	Discard	#NAME?	3016	13	Nudt16l1	Nudt16l1	14	72.5	0	142.53	12096000000	11511000000	1.95048	0.127768	Nudt16l1	Protein syndesmos	Q8VHN8;Q8VHN8-2;Q8VHN8-3;E9Q9G1	Protein syndesmos;Isoform of Q8VHN8, Isoform 2 of Protein syndesmos;Isoform of Q8VHN8, Isoform 3 of Protein syndesmos	Nudt16l1	Nudt16l1	Protein syndesmos;Isoform of Q8VHN8, Isoform 2 of Protein syndesmos;Isoform of Q8VHN8, Isoform 3 of Protein syndesmos	4	14	14	13	13	11	14	13	13	11	14	13	12	10	13	12
0.1145	0.125715	+	Discard	#NAME?	1988	15	Usp39	Usp39	15	37.2	0	170.21	11072000000	10023000000	1.52726	0.120107	Usp39	U4/U6.U5 tri-snRNP-associated protein 2	Q3TIX9;A0A0U1RP18	U4/U6.U5 tri-snRNP-associated protein 2	Usp39	Usp39	U4/U6.U5 tri-snRNP-associated protein 2	2	15	15	15	14	13	14	12	14	13	14	12	14	13	14	12
-0.230076	-0.209017	+	Discard	#NAME?	1602	15	Usp10	Usp10	15	30.8	0	108.08	5360500000	4830500000	1.51556	-0.219546	Usp10	Ubiquitin carboxyl-terminal hydrolase 10	P52479;P52479-2;G3X9U6	Ubiquitin carboxyl-terminal hydrolase 10;Isoform of P52479, Isoform 2 of Ubiquitin carboxyl-terminal hydrolase 10	Usp10	Usp10	Ubiquitin carboxyl-terminal hydrolase 10;Isoform of P52479, Isoform 2 of Ubiquitin carboxyl-terminal hydrolase 10	3	15	15	15	14	10	8	8	14	10	8	8	14	10	8	8
0.196607	0.225194	+	Discard	#NAME?	781	16	Cecr2	Cecr2	16	17.8	0	76.449	3788700000	3832900000	1.36572	0.210901	Cecr2		E9QA25;E9Q2Z1;F6VR46;F7B218	Isoform of E9Q2Z1, Protein Cecr2;Protein Cecr2	Cecr2	Cecr2	Isoform of E9Q2Z1, Protein Cecr2;Protein Cecr2	4	16	16	16	9	7	11	10	9	7	11	10	9	7	11	10
0.522658	0.517461	+	Discard	#NAME?	2201	16	Vdac1	Vdac1	16	76.3	0	235.32	10089000000	10495000000	2.49746	0.52006	Vdac1	Voltage-dependent anion-selective channel protein 1	Q60932-2;Q60932;F2Z471	Isoform of Q60932, Isoform Mt-VDAC1 of Voltage-dependent anion-selective channel protein 1;Voltage-dependent anion-selective channel protein 1;Isoform of Q60932, Voltage-dependent anion-selective channel protein 1	Vdac1	Vdac1	Isoform of Q60932, Isoform Mt-VDAC1 of Voltage-dependent anion-selective channel protein 1;Voltage-dependent anion-selective channel protein 1;Isoform of Q60932, Voltage-dependent anion-selective channel protein 1	3	16	16	16	14	13	16	14	14	13	16	14	14	13	16	14
-0.128014	-0.1129	+	Discard	#NAME?	2410	16	Naa50	Naa50	16	67.9	0	89.504	5802400000	5490000000	1.39917	-0.120457	Naa50	N-alpha-acetyltransferase 50	Q6PGB6-2;Q6PGB6;Q6PGB6-4;Q6PGB6-3;Q6PGB6-5	Isoform of Q6PGB6, Isoform 2 of N-alpha-acetyltransferase 50;N-alpha-acetyltransferase 50;Isoform of Q6PGB6, Isoform 4 of N-alpha-acetyltransferase 50;Isoform of Q6PGB6, Isoform 3 of N-alpha-acetyltransferase 50	Naa50	Naa50	Isoform of Q6PGB6, Isoform 2 of N-alpha-acetyltransferase 50;N-alpha-acetyltransferase 50;Isoform of Q6PGB6, Isoform 4 of N-alpha-acetyltransferase 50;Isoform of Q6PGB6, Isoform 3 of N-alpha-acetyltransferase 50	5	16	16	16	12	12	14	12	12	12	14	12	12	12	14	12
0.194087	0.174442	+	Discard	#NAME?	192	15	Rcor2	Rcor2	16	49.3	0	150.07	6709800000	6814500000	1.46975	0.184265	Rcor2	REST corepressor 2	A0A0R4J1I0;Q8C796;D3YUX3	Isoform of Q8C796, REST corepressor 2;REST corepressor 2	Rcor2	Rcor2	Isoform of Q8C796, REST corepressor 2;REST corepressor 2	3	16	16	15	14	11	13	10	14	11	13	10	13	11	13	10
-0.246909	-0.240864	+	Discard	#NAME?	1821	16	Sbds	Sbds	16	59.6	0	225.87	7614000000	5763500000	2.10295	-0.243886	Sbds	Ribosome maturation protein SBDS	P70122;F6TN03;D6REV5	Ribosome maturation protein SBDS;Isoform of P70122, Ribosome maturation protein SBDS (Fragment)	Sbds	Sbds	Ribosome maturation protein SBDS;Isoform of P70122, Ribosome maturation protein SBDS (Fragment)	3	16	16	16	13	12	15	12	13	12	15	12	13	12	15	12
-0.267271	-0.262072	+	Discard	#NAME?	1961	17	Trim71	Trim71	17	28.1	0	111.91	2916800000	2868200000	2.20401	-0.264671	Trim71	E3 ubiquitin-protein ligase TRIM71	Q1PSW8	E3 ubiquitin-protein ligase TRIM71	Trim71	Trim71	E3 ubiquitin-protein ligase TRIM71	1	17	17	17	15	10	12	10	15	10	12	10	15	10	12	10
0.135404	0.125337	+	Discard	#NAME?	881	16	Gatad2a	Gatad2a	17	40.5	0	72.126	2042900000	2071300000	1.60965	0.13037	Gatad2a	Transcriptional repressor p66 alpha	E9QMN5;Q8CHY6	Isoform of Q8CHY6, Transcriptional repressor p66 alpha;Transcriptional repressor p66 alpha	Gatad2a	Gatad2a	Isoform of Q8CHY6, Transcriptional repressor p66 alpha;Transcriptional repressor p66 alpha	2	17	17	16	14	7	11	9	14	7	11	9	13	7	11	9
0.431356	0.429459	+	Discard	#NAME?	3904	16	Mta2	Mta2	17	29.9	0	61.301	3722300000	4562800000	2.85315	0.430407	Mta2	Metastasis-associated protein MTA2	Q9R190	Metastasis-associated protein MTA2	Mta2	Mta2	Metastasis-associated protein MTA2	1	19	17	16	17	13	13	17	15	11	11	15	14	11	11	14
0.572793	0.524023	+	Discard	#NAME?	1938	14	Larp7	Larp7	18	31.1	0	67.06	2425000000	2456600000	1.54839	0.548408	Larp7	La-related protein 7	Q05CL8;Q05CL8-2;A0A0G2JFW4	La-related protein 7	Larp7	Larp7	La-related protein 7	3	18	18	14	15	8	9	7	15	8	9	7	11	7	7	6
0.230941	0.230364	+	Discard	#NAME?	2863	18	Ddx52	Ddx52	18	44.3	0	214.09	6737500000	6601600000	3.09891	0.230652	Ddx52	Probable ATP-dependent RNA helicase DDX52	Q8K301	Probable ATP-dependent RNA helicase DDX52	Ddx52	Ddx52	Probable ATP-dependent RNA helicase DDX52	1	18	18	18	16	12	12	13	16	12	12	13	16	12	12	13
0.454281	0.434539	+	Discard	#NAME?	2497	19	Ints2	Ints2	19	27.3	0	118.85	2891400000	2880000000	1.84962	0.44441	Ints2	Integrator complex subunit 2	Q80UK8;Q80UK8-2;X1WI16;A0A0A0MQG3;Q5SXZ7	Integrator complex subunit 2	Ints2	Ints2	Integrator complex subunit 2	5	19	19	19	15	9	12	14	15	9	12	14	15	9	12	14
0.364236	0.402073	+	Discard	#NAME?	359	17	Shroom2	Shroom2	19	18.4	0	86.13	1078300000	1018800000	1.50296	0.383155	Shroom2	Protein Shroom2	A7TU71;A2ALU4;A2ALU4-2;A0A0R4J1H8;E9Q6I3;E9QMY5;Q9QXN0-4;Q9QXN0-2;Q9QXN0-3;Q9QXN0	Isoform of A2ALU4, Protein Shroom2;Protein Shroom2	Shroom2	Shroom2	Isoform of A2ALU4, Protein Shroom2;Protein Shroom2	10	19	19	17	12	12	12	6	12	12	12	6	11	11	10	5
0.106884	0.0983357	+	Discard	#NAME?	2697	20	Etf1	Etf1	20	50.6	0	235.18	11128000000	10075000000	1.57669	0.10261	Etf1	Eukaryotic peptide chain release factor subunit 1	Q8BWY3	Eukaryotic peptide chain release factor subunit 1	Etf1	Etf1	Eukaryotic peptide chain release factor subunit 1	1	20	20	20	16	19	18	16	16	19	18	16	16	19	18	16
-0.224267	-0.238542	+	Discard	#NAME?	728	2	Mta1	Mta1	20	5.3	0	147.78	7467100000	7206400000	1.70707	-0.231405	Mta1	Metastasis-associated protein MTA1	E9PX23;Q8K4B0	Isoform of Q8K4B0, Metastasis-associated protein MTA1;Metastasis-associated protein MTA1	Mta1	Mta1	Isoform of Q8K4B0, Metastasis-associated protein MTA1;Metastasis-associated protein MTA1	2	20	20	2	16	10	13	15	16	10	13	15	1	0	0	1
-0.0479796	-0.0462816	+	Discard	#NAME?	1815	23	Gnb2l1	Gnb2l1	23	91.5	0	323.31	86156000000	78309000000	1.94054	-0.0471306	Gnb2l1	Guanine nucleotide-binding protein subunit beta-2-like 1;Guanine nucleotide-binding protein subunit beta-2-like 1, N-terminally processed	P68040	Receptor of activated protein C kinase 1	Gnb2l1	Gnb2l1	Receptor of activated protein C kinase 1	1	23	23	23	21	19	21	20	21	19	21	20	21	19	21	20
0.117695	0.131677	+	Discard	#NAME?	621	26	Pbrm1	Pbrm1	26	24.1	0	173.25	6554100000	5875700000	1.44786	0.124686	Pbrm1	Protein polybromo-1	E9Q7L3;D3Z1W6;E9Q7L2;D3Z1N4;E9Q4Y5;F8VQD1;Q8BSQ9-2;Q8BSQ9;D3YYF2;D3Z3R4;F6THL5;D6RIL0;D6RI94;D3YYG4;D3Z1M8	Isoform of Q8BSQ9, Protein polybromo-1;Isoform of Q8BSQ9, Protein polybromo-1;Isoform of Q8BSQ9, Protein polybromo-1;Isoform of Q8BSQ9, Protein polybromo-1;Isoform of Q8BSQ9, Protein polybromo-1;Isoform of Q8BSQ9, Protein polybromo-1;Isoform of Q8BSQ9, Iso	Pbrm1	Pbrm1	Isoform of Q8BSQ9, Protein polybromo-1;Isoform of Q8BSQ9, Protein polybromo-1;Isoform of Q8BSQ9, Protein polybromo-1;Isoform of Q8BSQ9, Protein polybromo-1;Isoform of Q8BSQ9, Protein polybromo-1;Isoform of Q8BSQ9, Protein polybromo-1;Isoform of Q8BSQ9, Iso	15	26	26	26	14	13	20	19	14	13	20	19	14	13	20	19
0.238665	0.221018	+	Discard	#NAME?	2262	26	Npm1;Gm5611	Npm1;Gm5611	26	72.6	0	323.31	1125700000000	1125300000000	1.61212	0.229841	Npm1;Gm5611	Nucleophosmin	Q61937;Q9DAY9;Q5SQB5;Q5SQB0;E9Q5T3	Nucleophosmin;Isoform of Q61937, Nucleophosmin;Isoform of Q61937, Nucleophosmin;Isoform of Q61937, Nucleophosmin;Protein Gm5611	Npm1;Gm5611	Npm1;Gm5611	Nucleophosmin;Isoform of Q61937, Nucleophosmin;Isoform of Q61937, Nucleophosmin;Isoform of Q61937, Nucleophosmin;Protein Gm5611	5	26	26	26	22	19	22	23	22	19	22	23	22	19	22	23
0.462262	0.517874	+	Discard	#NAME?	803	26	Nolc1	Nolc1	26	30.6	0	229.4	39018000000	38688000000	1.4427	0.490068	Nolc1		E9Q5C9	Protein Nolc1	Nolc1	Nolc1	Protein Nolc1	1	26	26	26	22	21	22	21	22	21	22	21	22	21	22	21
0.0742315	0.0694065	+	Discard	#NAME?	408	28	Kdm1a	Kdm1a	28	49.3	0	323.31	21811000000	21536000000	1.67006	0.071819	Kdm1a	Lysine-specific histone demethylase 1A	A3KG93;Q6ZQ88;G8JL40;F6Z4I3;F6ZC60	Isoform of Q6ZQ88, Lysine-specific histone demethylase 1A;Lysine-specific histone demethylase 1A;Isoform of Q6ZQ88, Lysine-specific histone demethylase 1A (Fragment)	Kdm1a	Kdm1a	Isoform of Q6ZQ88, Lysine-specific histone demethylase 1A;Lysine-specific histone demethylase 1A;Isoform of Q6ZQ88, Lysine-specific histone demethylase 1A (Fragment)	5	28	28	28	23	20	25	27	23	20	25	27	23	20	25	27
-0.136046	-0.151209	+	Discard	#NAME?	2684	28	Iars	Iars	28	31.1	0	132.92	4114700000	3930500000	1.47399	-0.143628	Iars	Isoleucine--tRNA ligase, cytoplasmic	Q8BU30;E9Q866;F6Q6R1	Isoleucine--tRNA ligase, cytoplasmic	Iars	Iars	Isoleucine--tRNA ligase, cytoplasmic	3	28	28	28	24	19	25	16	24	19	25	16	24	19	25	16
0.0606008	0.0550516	+	Discard	#NAME?	392	32	Ubtf	Ubtf	32	41.9	0	323.31	46909000000	47556000000	1.51538	0.0578262	Ubtf	Nucleolar transcription factor 1	A2AWT5;P25976;A2AWT6;A2AWT7;P25976-2;E9Q4A8;G3UZW9	Isoform of P25976, Nucleolar transcription factor 1;Nucleolar transcription factor 1;Isoform of P25976, Nucleolar transcription factor 1;Isoform of P25976, Nucleolar transcription factor 1;Isoform of P25976, Isoform UBF2 of Nucleolar transcription factor 1	Ubtf	Ubtf	Isoform of P25976, Nucleolar transcription factor 1;Nucleolar transcription factor 1;Isoform of P25976, Nucleolar transcription factor 1;Isoform of P25976, Nucleolar transcription factor 1;Isoform of P25976, Isoform UBF2 of Nucleolar transcription factor 1	7	32	32	32	26	27	27	31	26	27	27	31	26	27	27	31
0.214747	0.248022	+	Discard	#NAME?	1413	33	Hspa5	Hspa5	33	51.5	0	323.31	30827000000	28250000000	1.3401	0.231384	Hspa5	78 kDa glucose-regulated protein	P20029	78 kDa glucose-regulated protein	Hspa5	Hspa5	78 kDa glucose-regulated protein	1	36	33	33	32	29	32	35	29	26	29	32	29	26	29	32
-0.109904	-0.121944	+	Discard	#NAME?	3678	36	Xrn2	Xrn2	36	46.7	0	299.77	18013000000	14708000000	1.48108	-0.115924	Xrn2	5-3 exoribonuclease 2	Q9DBR1-2;Q9DBR1	Isoform of Q9DBR1, Isoform 2 of 5-3 exoribonuclease 2;5-3 exoribonuclease 2	Xrn2	Xrn2	Isoform of Q9DBR1, Isoform 2 of 5-3 exoribonuclease 2;5-3 exoribonuclease 2	2	36	36	36	26	18	31	27	26	18	31	27	26	18	31	27
0.414136	0.381047	+	Discard	#NAME?	2788	2	Ogt	Ogt	36	2.8	0	231.7	10634000000	10686000000	1.57716	0.397591	Ogt	UDP-N-acetylglucosamine--peptide N-acetylglucosaminyltransferase 110 kDa subunit	Q8CGY8	UDP-N-acetylglucosamine--peptide N-acetylglucosaminyltransferase 110 kDa subunit	Ogt	Ogt	UDP-N-acetylglucosamine--peptide N-acetylglucosaminyltransferase 110 kDa subunit	1	36	36	2	29	23	26	25	29	23	26	25	2	2	2	2
0.347325	0.341062	+	Discard	#NAME?	3506	40	Hnrnpm	Hnrnpm	40	69.9	0	323.31	55528000000	55615000000	2.23714	0.344194	Hnrnpm	Heterogeneous nuclear ribonucleoprotein M	Q9D0E1-2;Q9D0E1;B8JK33;B8JK32;F6W322;F7C9U3;G3X924;Q91VC4	Isoform of Q9D0E1, Isoform 2 of Heterogeneous nuclear ribonucleoprotein M;Heterogeneous nuclear ribonucleoprotein M;Isoform of Q9D0E1, Heterogeneous nuclear ribonucleoprotein M;Isoform of Q9D0E1, Heterogeneous nuclear ribonucleoprotein M	Hnrnpm	Hnrnpm	Isoform of Q9D0E1, Isoform 2 of Heterogeneous nuclear ribonucleoprotein M;Heterogeneous nuclear ribonucleoprotein M;Isoform of Q9D0E1, Heterogeneous nuclear ribonucleoprotein M;Isoform of Q9D0E1, Heterogeneous nuclear ribonucleoprotein M	8	40	40	40	33	31	31	37	33	31	31	37	33	31	31	37
-0.0459973	-0.0411028	+	Discard	#NAME?	978	45	Sympk	Sympk	45	53.2	0	323.31	21028000000	20377000000	1.44689	-0.0435501	Sympk	Symplekin	F8WJD4;Q80X82;S4R2Q3;D3Z2M2;F6UJ99	Isoform of Q80X82, Symplekin;Symplekin	Sympk	Sympk	Isoform of Q80X82, Symplekin;Symplekin	5	45	45	45	38	26	36	34	38	26	36	34	38	26	36	34
0.459432	0.433857	+	Discard	#NAME?	1838	47	Tp53bp1;Trp53bp1	Tp53bp1;Trp53bp1	47	44.8	0	323.31	7253300000	8414600000	1.73942	0.446644	Tp53bp1;Trp53bp1	Tumor suppressor p53-binding protein 1	P70399;A2AU91;P70399-3;A2AU89;P70399-2;A2AU90;F6QNC8;F6ZRL3;F6S5E4;F7CE65;F6VCK5	Tumor suppressor p53-binding protein 1;Isoform of P70399, Tumor suppressor p53-binding protein 1;Isoform of P70399, Isoform 3 of Tumor suppressor p53-binding protein 1;Isoform of P70399, Tumor suppressor p53-binding protein 1;Isoform of P70399, Isoform 2 o	Tp53bp1;Trp53bp1	Tp53bp1;Trp53bp1	Tumor suppressor p53-binding protein 1;Isoform of P70399, Tumor suppressor p53-binding protein 1;Isoform of P70399, Isoform 3 of Tumor suppressor p53-binding protein 1;Isoform of P70399, Tumor suppressor p53-binding protein 1;Isoform of P70399, Isoform 2 o	11	47	47	47	31	30	35	23	31	30	35	23	31	30	35	23
0.00963388	0.00964047	+	Discard	#NAME?	3116	52	Sf3b3	Sf3b3	52	56.6	0	323.31	57786000000	54252000000	3.66221	0.00963717	Sf3b3	Splicing factor 3B subunit 3	Q921M3;Q921M3-2	Splicing factor 3B subunit 3;Isoform of Q921M3, Isoform 2 of Splicing factor 3B subunit 3	Sf3b3	Sf3b3	Splicing factor 3B subunit 3;Isoform of Q921M3, Isoform 2 of Splicing factor 3B subunit 3	2	52	52	52	43	44	48	44	43	44	48	44	43	44	48	44
0.263876	0.277272	+	Discard	#NAME?	182	36	Smarca4	Smarca4	53	30.6	0	323.31	55230000000	51702000000	1.80255	0.270574	Smarca4	Transcription activator BRG1	A0A0R4J170;Q3TKT4;Q3TKT4-2;G3UX35;A0A140LJD7;A0A140LID0;H3BKN5;H3BJM2;A0A140LJK1;A0A140LIV3;A0A140LHZ8;H3BJI1;H3BLI4;A0A140LHE2;A0A140LIQ9;Q9D007;A0A140LI14;H3BKJ3;A0A140LIM0;H3BK47;A0A140LHP6;A0A140LHF4	Isoform of Q3TKT4, Transcription activator BRG1;Transcription activator BRG1;Isoform of Q3TKT4, Isoform 2 of Transcription activator BRG1;Isoform of Q3TKT4, Transcription activator BRG1 (Fragment)	Smarca4	Smarca4	Isoform of Q3TKT4, Transcription activator BRG1;Transcription activator BRG1;Isoform of Q3TKT4, Isoform 2 of Transcription activator BRG1;Isoform of Q3TKT4, Transcription activator BRG1 (Fragment)	22	53	53	36	40	39	46	45	40	39	46	45	26	25	31	30
0.327802	0.302155	+	Discard	#NAME?	862	56	Mdc1	Mdc1	56	54	0	323.31	57563000000	56323000000	1.58663	0.314979	Mdc1	Mediator of DNA damage checkpoint protein 1	E9QK89;Q5PSV9;G3UX64	Isoform of Q5PSV9, Mediator of DNA damage checkpoint protein 1;Mediator of DNA damage checkpoint protein 1	Mdc1	Mdc1	Isoform of Q5PSV9, Mediator of DNA damage checkpoint protein 1;Mediator of DNA damage checkpoint protein 1	3	56	56	56	51	43	48	39	51	43	48	39	51	43	48	39
-0.25398	-0.233765	+	Discard	#NAME?	2312	58	Top2b	Top2b	58	44.9	0	323.31	48082000000	41484000000	1.5789	-0.243873	Top2b	DNA topoisomerase 2-beta	Q64511;F6V2E8;F6U5K2;F6XX57	DNA topoisomerase 2-beta	Top2b	Top2b	DNA topoisomerase 2-beta	4	75	58	58	63	53	64	68	47	39	48	51	47	39	48	51
0.265797	0.266437	+	Discard	#NAME?	3755	100	Ranbp2	Ranbp2	100	48	0	323.31	31726000000	30536000000	3.11568	0.266117	Ranbp2	E3 SUMO-protein ligase RanBP2	Q9ERU9	E3 SUMO-protein ligase RanBP2	Ranbp2	Ranbp2	E3 SUMO-protein ligase RanBP2	1	100	100	100	80	66	75	65	80	66	75	65	80	66	75	65
0.378845	0.348207	+	Discard	#NAME?	2421	114	Rif1	Rif1	114	56.2	0	323.31	255160000000	261610000000	1.57168	0.363526	Rif1	Telomere-associated protein RIF1	Q6PR54;Q6PR54-3;Q6PR54-2	Telomere-associated protein RIF1;Isoform of Q6PR54, Isoform 3 of Telomere-associated protein RIF1;Isoform of Q6PR54, Isoform 2 of Telomere-associated protein RIF1	Rif1	Rif1	Telomere-associated protein RIF1;Isoform of Q6PR54, Isoform 3 of Telomere-associated protein RIF1;Isoform of Q6PR54, Isoform 2 of Telomere-associated protein RIF1	3	114	114	114	98	93	99	100	98	93	99	100	98	93	99	100
0.873892	0.204499		Discard		3690	2	Mrps15	Mrps15	2	8.1	0	9.0829	231490000	268390000	0.451416	0.539195	Mrps15	28S ribosomal protein S15, mitochondrial	Q9DC71	28S ribosomal protein S15, mitochondrial	Mrps15	Mrps15	28S ribosomal protein S15, mitochondrial	1	2	2	2	2	1	2	2	2	1	2	2	2	1	2	2
0.903578	-0.0870554		Discard		2920	2	Mrps18c	Mrps18c	2	23.8	0	19.513	259370000	288590000	0.250924	0.408261	Mrps18c	28S ribosomal protein S18c, mitochondrial	Q8R2L5;Q8BTZ9	28S ribosomal protein S18c, mitochondrial;Isoform of Q8R2L5, 28S ribosomal protein S18c, mitochondrial	Mrps18c	Mrps18c	28S ribosomal protein S18c, mitochondrial;Isoform of Q8R2L5, 28S ribosomal protein S18c, mitochondrial	2	2	2	2	2	1	1	1	2	1	1	1	2	1	1	1
1.08107	-0.273098		Discard		3241	2	Mrps5	Mrps5	2	5.3	0.00369	2.1737	19399000	27204000	0.182087	0.403984	Mrps5	28S ribosomal protein S5, mitochondrial	Q99N87	28S ribosomal protein S5, mitochondrial	Mrps5	Mrps5	28S ribosomal protein S5, mitochondrial	1	2	2	2	2	1	1	1	2	1	1	1	2	1	1	1
0.148479	-0.233765		Discard		2438	2	Rps27l	Rps27l	2	14.3	0	5.178	1060700000	1068300000	0.0653775	-0.0426434	Rps27l	40S ribosomal protein S27-like;40S ribosomal protein S27	Q6ZWY3;D6RH49;D3YYB0	40S ribosomal protein S27-like;Isoform of Q6ZWY3, 40S ribosomal protein S27;Isoform of Q6ZWY3, 40S ribosomal protein S27	Rps27l	Rps27l	40S ribosomal protein S27-like;Isoform of Q6ZWY3, 40S ribosomal protein S27;Isoform of Q6ZWY3, 40S ribosomal protein S27	3	5	2	2	4	3	4	4	1	1	1	2	1	1	1	2
0.0197731	0.0362152		Discard		3617	2	Rpl37	Rpl37	2	18.6	0.0064717	1.8997	17388000	15489000	0.740302	0.0279941	Rpl37	60S ribosomal protein L37	Q9D823	60S ribosomal protein L37	Rpl37	Rpl37	60S ribosomal protein L37	1	2	2	2	1	2	1	1	1	2	1	1	1	2	1	1
-0.074836	0.0605778		Discard		2869	2	Mepce	Mepce	2	7.1	0.00028273	3.1631	25141000	18273000	0.0300188	-0.00712912	Mepce	7SK snRNA methylphosphate capping enzyme	Q8K3A9	7SK snRNA methylphosphate capping enzyme	Mepce	Mepce	7SK snRNA methylphosphate capping enzyme	1	2	2	2	1	1	0	0	1	1	0	0	1	1	0	0
0.152118	-0.585347		Discard		3798	2	Tfap4	Tfap4	2	10.1	0	6.1354	141290000	181470000	0.179232	-0.216614	Tfap4		Q9JIZ5	Activator protein 4	Tfap4	Tfap4	Activator protein 4	1	2	2	2	2	1	1	1	2	1	1	1	2	1	1	1
-0.309306	0.17555		Discard		1549	2	Adss	Adss	2	6.4	0	7.0463	196590000	163450000	0.0816344	-0.0668779	Adss	Adenylosuccinate synthetase isozyme 2	P46664	Adenylosuccinate synthetase isozyme 2	Adss	Adss	Adenylosuccinate synthetase isozyme 2	1	2	2	2	2	2	1	1	2	2	1	1	2	2	1	1
0.135009	0.462793		Discard		3513	2	Arl2	Arl2	2	20.7	0	9.048	282360000	241980000	0.495807	0.298901	Arl2	ADP-ribosylation factor-like protein 2	Q9D0J4	ADP-ribosylation factor-like protein 2	Arl2	Arl2	ADP-ribosylation factor-like protein 2	1	2	2	2	1	1	2	2	1	1	2	2	1	1	2	2
-1.07121	0.076752		Discard		1250	2	Ctnnal1	Ctnnal1	2	5.5	0.0041656	2.0054	143880000	131210000	0.263177	-0.497229	Ctnnal1	Alpha-catulin	O88327	Alpha-catulin	Ctnnal1	Ctnnal1	Alpha-catulin	1	2	2	2	1	1	1	0	1	1	1	0	1	1	1	0
-0.287096	0.252707		Discard		2857	2	Anapc10	Anapc10	2	17.3	0	8.9108	95630000	80658000	0.017956	-0.0171945	Anapc10	Anaphase-promoting complex subunit 10	Q8K2H6	Anaphase-promoting complex subunit 10	Anapc10	Anapc10	Anaphase-promoting complex subunit 10	1	2	2	2	1	1	2	1	1	1	2	1	1	1	2	1
-0.0683169	0.197418		Discard		2268	2	Ddx3y	Ddx3y	2	1.5	0	6.4571	4278800000	3837400000	0.147464	0.0645505	Ddx3y	ATP-dependent RNA helicase DDX3Y	Q62095	ATP-dependent RNA helicase DDX3Y	Ddx3y	Ddx3y	ATP-dependent RNA helicase DDX3Y	1	31	2	2	30	29	30	29	2	2	2	2	2	2	2	2
-1.19245	0.476739		Discard		3890	2	Bcam	Bcam	2	4.5	0	5.1579	67518000	42467000	0.129521	-0.357854	Bcam	Basal cell adhesion molecule	Q9R069	Basal cell adhesion molecule	Bcam	Bcam	Basal cell adhesion molecule	1	2	2	2	2	1	1	1	2	1	1	1	2	1	1	1
0.137504	0.059961		Discard		1174	2	Bet1	Bet1	2	24.6	0	4.7779	47521000	53314000	0.623028	0.0987323	Bet1	BET1 homolog	O35623	BET1 homolog	Bet1	Bet1	BET1 homolog	1	2	2	2	2	2	1	0	2	2	1	0	2	2	1	0
-0.265483	0.0116752		Discard		2104	2	Adrbk2;Adrbk1	Adrbk2;Adrbk1	2	5.5	0	19.617	1134900000	958820000	0.277384	-0.126904	Adrbk2;Adrbk1	Beta-adrenergic receptor kinase 2;Beta-adrenergic receptor kinase 1	Q3UYH7;Q99MK8;F7AEX1;A0A0G2JEW1;Q8BX71;E9Q419;E9PW16;Q8BVT9;Q7TS64	Beta-adrenergic receptor kinase 2;Beta-adrenergic receptor kinase 1;Isoform of Q99MK8, Beta-adrenergic receptor kinase 1 (Fragment);Isoform of Q3UYH7, Protein Grk3;Isoform of Q3UYH7, Protein Grk3;Isoform of Q99MK8, Beta-adrenergic receptor kinase 1;Isoform	Adrbk2;Adrbk1	Adrbk2;Adrbk1	Beta-adrenergic receptor kinase 2;Beta-adrenergic receptor kinase 1;Isoform of Q99MK8, Beta-adrenergic receptor kinase 1 (Fragment);Isoform of Q3UYH7, Protein Grk3;Isoform of Q3UYH7, Protein Grk3;Isoform of Q99MK8, Beta-adrenergic receptor kinase 1;Isoform	9	2	2	2	2	1	1	1	2	1	1	1	2	1	1	1
0.428786	0.0925709		Discard		1841	2	Bid	Bid	2	15.4	0	16.311	232390000	233580000	0.438139	0.260678	Bid	BH3-interacting domain death agonist;BH3-interacting domain death agonist p15;BH3-interacting domain death agonist p13;BH3-interacting domain death agonist p11	P70444	BH3-interacting domain death agonist	Bid	Bid	BH3-interacting domain death agonist	1	2	2	2	2	1	2	2	2	1	2	2	2	1	2	2
0.174151	0.404649		Discard		2062	2	Babam1	Babam1	2	6.9	0.00028145	3.1131	71425000	48671000	0.617499	0.2894	Babam1	BRISC and BRCA1-A complex member 1	Q3UI43	BRISC and BRCA1-A complex member 1	Babam1	Babam1	BRISC and BRCA1-A complex member 1	1	2	2	2	1	1	2	2	1	1	2	2	1	1	2	2
0.0604624	-0.0728604		Discard		3458	2	Crtap	Crtap	2	5.8	0	5.638	277260000	238180000	0.0264247	-0.006199	Crtap	Cartilage-associated protein	Q9CYD3	Cartilage-associated protein	Crtap	Crtap	Cartilage-associated protein	1	2	2	2	2	2	2	1	2	2	2	1	2	2	2	1
-0.0500543	0.328761		Discard		1177	2	Cetn3	Cetn3	2	22.2	0	10.27	767300000	621440000	0.224617	0.139353	Cetn3	Centrin-3	O35648	Centrin-3	Cetn3	Cetn3	Centrin-3	1	2	2	2	2	1	1	2	2	1	1	2	2	1	1	2
-0.250577	0.969932		Discard		3320	2	Cotl1	Cotl1	2	30.3	0	19.839	555950000	293380000	0.179832	0.359678	Cotl1	Coactosin-like protein	Q9CQI6	Coactosin-like protein	Cotl1	Cotl1	Coactosin-like protein	1	2	2	2	2	1	2	1	2	1	2	1	2	1	2	1
-0.278321	0.0812474		Discard		2838	2	Cc2d1a	Cc2d1a	2	3.7	0	5.7702	58467000	79349000	0.166969	-0.0985369	Cc2d1a	Coiled-coil and C2 domain-containing protein 1A	Q8K1A6;E9PX94	Coiled-coil and C2 domain-containing protein 1A;Isoform of Q8K1A6, Coiled-coil and C2 domain-containing protein 1A	Cc2d1a	Cc2d1a	Coiled-coil and C2 domain-containing protein 1A;Isoform of Q8K1A6, Coiled-coil and C2 domain-containing protein 1A	2	2	2	2	1	1	1	2	1	1	1	2	1	1	1	2
-0.117114	-0.0669503		Discard		3338	2	Chchd5	Chchd5	2	31.8	0	4.9045	232860000	185930000	0.771118	-0.0920324	Chchd5	Coiled-coil-helix-coiled-coil-helix domain-containing protein 5	Q9CQP3	Coiled-coil-helix-coiled-coil-helix domain-containing protein 5	Chchd5	Chchd5	Coiled-coil-helix-coiled-coil-helix domain-containing protein 5	1	2	2	2	2	1	1	2	2	1	1	2	2	1	1	2
-0.0896972	-0.0480967		Discard		2881	2	Commd1;Gm28048	Commd1;Gm28048	2	20.7	0	17.944	247520000	251280000	0.728952	-0.0688969	Commd1;Gm28048	COMM domain-containing protein 1	Q8K4M5;F7BCN0;F7BZY0;Q8VI86	COMM domain-containing protein 1;Protein Gm28048 (Fragment);Isoform of Q8K4M5, COMM domain-containing protein 1 (Fragment);Isoform of Q8K4M5, COMM domain containing 1, isoform CRA_b	Commd1;Gm28048	Commd1;Gm28048	COMM domain-containing protein 1;Protein Gm28048 (Fragment);Isoform of Q8K4M5, COMM domain-containing protein 1 (Fragment);Isoform of Q8K4M5, COMM domain containing 1, isoform CRA_b	4	2	2	2	1	2	1	1	1	2	1	1	1	2	1	1
-0.347601	-0.786764		Discard		1560	2	Crkl	Crkl	2	9.9	0.00028645	3.3602	103490000	104570000	0.628652	-0.567182	Crkl	Crk-like protein	P47941	Crk-like protein	Crkl	Crkl	Crk-like protein	1	2	2	2	2	1	1	1	2	1	1	1	2	1	1	1
-0.250406	-0.120883		Discard		2981	2	Cth	Cth	2	7.5	0	6.4729	107490000	103930000	0.670236	-0.185644	Cth	Cystathionine gamma-lyase	Q8VCN5	Cystathionine gamma-lyase	Cth	Cth	Cystathionine gamma-lyase	1	2	2	2	1	1	0	0	1	1	0	0	1	1	0	0
0.220578	0.0988763		Discard		1421	2	Cst3	Cst3	2	17.1	0	18.984	480090000	448140000	0.635029	0.159727	Cst3	Cystatin-C	P21460;A2APX3	Cystatin-C;Isoform of P21460, Cystatin (Fragment)	Cst3	Cst3	Cystatin-C;Isoform of P21460, Cystatin (Fragment)	2	2	2	2	2	1	1	1	2	1	1	1	2	1	1	1
0.291839	-0.0970713		Discard		3111	2	Coa7	Coa7	2	12.1	0	10.261	458440000	531090000	0.152166	0.097384	Coa7	Cytochrome c oxidase assembly factor 7	Q921H9	Cytochrome c oxidase assembly factor 7	Coa7	Coa7	Cytochrome c oxidase assembly factor 7	1	2	2	2	2	1	1	0	2	1	1	0	2	1	1	0
-0.399045	0.325684		Discard		3889	2	Nubp2	Nubp2	2	9.8	0	4.4386	69007000	60042000	0.0288279	-0.0366806	Nubp2	Cytosolic Fe-S cluster assembly factor NUBP2	Q9R061	Cytosolic Fe-S cluster assembly factor NUBP2	Nubp2	Nubp2	Cytosolic Fe-S cluster assembly factor NUBP2	1	2	2	2	1	1	1	1	1	1	1	1	1	1	1	1
-0.129008	-0.471552		Discard		1673	2	Dock4	Dock4	2	1.5	0	9.5484	114380000	109930000	0.481496	-0.30028	Dock4	Dedicator of cytokinesis protein 4	P59764	Dedicator of cytokinesis protein 4	Dock4	Dock4	Dedicator of cytokinesis protein 4	1	2	2	2	2	2	1	1	2	2	1	1	2	2	1	1
0.697952	0.276013		Discard		2799	2	Aldh4a1	Aldh4a1	2	6.6	0	17.628	282510000	240000000	0.584598	0.486983	Aldh4a1	Delta-1-pyrroline-5-carboxylate dehydrogenase, mitochondrial	Q8CHT0	Delta-1-pyrroline-5-carboxylate dehydrogenase, mitochondrial	Aldh4a1	Aldh4a1	Delta-1-pyrroline-5-carboxylate dehydrogenase, mitochondrial	1	2	2	2	2	1	1	0	2	1	1	0	2	1	1	0
0.537545	-0.105008		Discard		3159	2	Derl1	Derl1	2	10	0	10.596	150390000	182190000	0.205641	0.216269	Derl1	Derlin-1	Q99J56	Derlin-1	Derl1	Derl1	Derlin-1	1	2	2	2	1	1	2	0	1	1	2	0	1	1	2	0
0.044464	0.272872		Discard		3646	2	Dda1	Dda1	2	27.5	0	4.686	93041000	97615000	0.401026	0.158668	Dda1	DET1- and DDB1-associated protein 1	Q9D9Z5;D3Z6F8	DET1- and DDB1-associated protein 1;Isoform of Q9D9Z5, DET1- and DDB1-associated protein 1	Dda1	Dda1	DET1- and DDB1-associated protein 1;Isoform of Q9D9Z5, DET1- and DDB1-associated protein 1	2	2	2	2	2	2	1	1	2	2	1	1	2	2	1	1
0.0443242	0.549599		Discard		1714	2	Dad1	Dad1	2	19.5	0	11.135	197680000	219670000	0.347978	0.296962	Dad1	Dolichyl-diphosphooligosaccharide--protein glycosyltransferase subunit DAD1	P61804	Dolichyl-diphosphooligosaccharide--protein glycosyltransferase subunit DAD1	Dad1	Dad1	Dolichyl-diphosphooligosaccharide--protein glycosyltransferase subunit DAD1	1	2	2	2	1	1	1	2	1	1	1	2	1	1	1	2
0.284988	0.838435		Discard		2465	2	Dusp9	Dusp9	2	6.6	0	9.355	155310000	136260000	0.535496	0.561711	Dusp9		Q7TNL7	Dual specificity phosphatase 9	Dusp9	Dusp9	Dual specificity phosphatase 9	1	2	2	2	2	2	0	0	2	2	0	0	2	2	0	0
0.136848	-0.214249		Discard		3879	2	Dctn5	Dctn5	2	11.5	0	3.8576	321070000	346870000	0.064562	-0.0387008	Dctn5	Dynactin subunit 5	Q9QZB9;H3BJ75	Dynactin subunit 5;Isoform of Q9QZB9, Dynactin subunit 5	Dctn5	Dctn5	Dynactin subunit 5;Isoform of Q9QZB9, Dynactin subunit 5	2	2	2	2	2	1	1	1	2	1	1	1	2	1	1	1
-0.429323	-0.241962		Discard		3517	2	Dynll2	Dynll2	2	32.6	0	23.509	717670000	646580000	0.761261	-0.335643	Dynll2	Dynein light chain 2, cytoplasmic	Q9D0M5;D6RIN4	Dynein light chain 2, cytoplasmic	Dynll2	Dynll2	Dynein light chain 2, cytoplasmic	2	5	2	2	5	4	4	4	2	1	1	1	2	1	1	1
0.0311129	-0.0354831		Discard		1773	2	Rbx1	Rbx1	2	24.1	0	24.207	370080000	330250000	0.0185061	-0.0021851	Rbx1	E3 ubiquitin-protein ligase RBX1;E3 ubiquitin-protein ligase RBX1, N-terminally processed	P62878	E3 ubiquitin-protein ligase RBX1	Rbx1	Rbx1	E3 ubiquitin-protein ligase RBX1	1	2	2	2	2	2	2	2	2	2	2	2	2	2	2	2
0.00374607	-0.495183		Discard		2599	2	Enox1	Enox1	2	4.8	0	48.226	881140000	998600000	0.296867	-0.245719	Enox1	Ecto-NOX disulfide-thiol exchanger 1;Hydroquinone [NADH] oxidase;Protein disulfide-thiol oxidoreductase	Q8BHR2;Q8BHR2-2	Ecto-NOX disulfide-thiol exchanger 1;Isoform of Q8BHR2, Isoform 2 of Ecto-NOX disulfide-thiol exchanger 1	Enox1	Enox1	Ecto-NOX disulfide-thiol exchanger 1;Isoform of Q8BHR2, Isoform 2 of Ecto-NOX disulfide-thiol exchanger 1	2	2	2	2	2	1	1	1	2	1	1	1	2	1	1	1
0.403049	0.732428		Discard		1190	2	Nthl1	Nthl1	2	8.7	0	27.763	137860000	151370000	0.745362	0.567739	Nthl1	Endonuclease III-like protein 1	O35980	Endonuclease III-like protein 1	Nthl1	Nthl1	Endonuclease III-like protein 1	1	2	2	2	1	1	1	1	1	1	1	1	1	1	1	1
0.445409	0.16869		Discard		2555	2	Erlin2	Erlin2	2	8.5	0	3.7205	37384000	73777000	0.56941	0.30705	Erlin2	Erlin-2	Q8BFZ9;A0A1B0GT43;A0A1B0GRQ1;A0A1B0GQZ0;A0A1B0GSD8;A0A1B0GT70	Erlin-2;Isoform of Q8BFZ9, Erlin-2 (Fragment);Isoform of Q8BFZ9, Erlin-2 (Fragment);Isoform of Q8BFZ9, Erlin-2 (Fragment);Isoform of Q8BFZ9, Erlin-2 (Fragment);Isoform of Q8BFZ9, Erlin-2 (Fragment)	Erlin2	Erlin2	Erlin-2;Isoform of Q8BFZ9, Erlin-2 (Fragment);Isoform of Q8BFZ9, Erlin-2 (Fragment);Isoform of Q8BFZ9, Erlin-2 (Fragment);Isoform of Q8BFZ9, Erlin-2 (Fragment);Isoform of Q8BFZ9, Erlin-2 (Fragment)	6	2	2	2	1	1	2	0	1	1	2	0	1	1	2	0
-0.656331	-0.395831		Discard		3440	2	Eif1b	Eif1b	2	26.5	0	10.065	251620000	222310000	0.811041	-0.526081	Eif1b	Eukaryotic translation initiation factor 1b	Q9CXU9	Eukaryotic translation initiation factor 1b	Eif1b	Eif1b	Eukaryotic translation initiation factor 1b	1	8	2	2	8	4	5	6	2	1	1	1	2	1	1	1
-0.310629	0.307055		Discard		2402	2	Fbxo42	Fbxo42	2	3.2	0.0079385	1.7593	10692000	7105000	0.00160279	-0.00178711	Fbxo42	F-box only protein 42	Q6PDJ6	F-box only protein 42	Fbxo42	Fbxo42	F-box only protein 42	1	2	2	2	2	1	0	0	2	1	0	0	2	1	0	0
-0.52558	0.751611		Discard		2594	2	Tbl1xr1	Tbl1xr1	2	4.7	0	5.6966	265340000	167360000	0.0513482	0.113016	Tbl1xr1	F-box-like/WD repeat-containing protein TBL1XR1	Q8BHJ5;A0A0J9YV90;A0A0J9YVC9;A0A0J9YUT9;A0A0J9YUR3;A0A0J9YUE3	F-box-like/WD repeat-containing protein TBL1XR1;Isoform of Q8BHJ5, F-box-like/WD repeat-containing protein TBL1XR1	Tbl1xr1	Tbl1xr1	F-box-like/WD repeat-containing protein TBL1XR1;Isoform of Q8BHJ5, F-box-like/WD repeat-containing protein TBL1XR1	6	5	2	2	3	3	4	2	1	2	2	1	1	2	2	1
0.617487	-0.473631		Discard		3767	2	Ifi30	Ifi30	2	9.7	0	7.0818	272990000	420390000	0.0378448	0.0719277	Ifi30	Gamma-interferon-inducible lysosomal thiol reductase	Q9ESY9	Gamma-interferon-inducible lysosomal thiol reductase	Ifi30	Ifi30	Gamma-interferon-inducible lysosomal thiol reductase	1	2	2	2	2	1	2	2	2	1	2	2	2	1	2	2
-0.160105	-0.0714881		Discard		1665	2	Gmeb2	Gmeb2	2	7.5	0	40.06	2220900000	1902400000	0.633289	-0.115796	Gmeb2	Glucocorticoid modulatory element-binding protein 2	P58929	Glucocorticoid modulatory element-binding protein 2	Gmeb2	Gmeb2	Glucocorticoid modulatory element-binding protein 2	1	2	2	2	2	1	1	2	2	1	1	2	2	1	1	2
0.146134	-0.920827		Discard		1544	2	Gstp2	Gstp2	2	8.6	0	72.696	999020000	826420000	0.221708	-0.387346	Gstp2	Glutathione S-transferase P 2	P46425	Glutathione S-transferase P 2	Gstp2	Gstp2	Glutathione S-transferase P 2	1	7	2	2	5	3	5	5	1	1	2	1	1	1	2	1
0.263756	0.0751856		Discard		3051	2	Golga7	Golga7	2	18.2	0	9.2052	123320000	127510000	0.490508	0.169471	Golga7	Golgin subfamily A member 7	Q91W53	Golgin subfamily A member 7	Golga7	Golga7	Golgin subfamily A member 7	1	2	2	2	2	1	1	1	2	1	1	1	2	1	1	1
-0.0426351	0.966179		Discard		3488	2	Eral1	Eral1	2	4.6	0	4.6611	167880000	173040000	0.277305	0.461772	Eral1	GTPase Era, mitochondrial	Q9CZU4	GTPase Era, mitochondrial	Eral1	Eral1	GTPase Era, mitochondrial	1	2	2	2	1	1	0	1	1	1	0	1	1	1	0	1
0.0238941	0.117287		Discard		3348	2	Haus2	Haus2	2	17.9	0	7.616	746760000	649070000	0.429392	0.0705903	Haus2	HAUS augmin-like complex subunit 2	Q9CQS9;H7BWZ0;Q9CQS9-2	HAUS augmin-like complex subunit 2;Isoform of Q9CQS9, HAUS augmin-like complex subunit 2;Isoform of Q9CQS9, Isoform 2 of HAUS augmin-like complex subunit 2	Haus2	Haus2	HAUS augmin-like complex subunit 2;Isoform of Q9CQS9, HAUS augmin-like complex subunit 2;Isoform of Q9CQS9, Isoform 2 of HAUS augmin-like complex subunit 2	3	2	2	2	2	1	2	2	2	1	2	2	2	1	2	2
0.109026	0.539352		Discard		3309	2	Asf1a	Asf1a	2	21.1	0	21.964	362990000	311110000	0.428265	0.324189	Asf1a	Histone chaperone ASF1A	Q9CQE6	Histone chaperone ASF1A	Asf1a	Asf1a	Histone chaperone ASF1A	1	2	2	2	1	2	1	2	1	2	1	2	1	2	1	2
0.323774	0.241577		Discard		3534	2	Ints12	Ints12	2	6.1	0	9.1306	973150000	1000100000	1.03662	0.282675	Ints12	Integrator complex subunit 12	Q9D168	Integrator complex subunit 12	Ints12	Ints12	Integrator complex subunit 12	1	2	2	2	1	1	2	2	1	1	2	2	1	1	2	2
-0.0425311	0.0310467		Discard		305	2	Szt2	Szt2	2	0.7	0	4.7235	63603000	61024000	0.0450688	-0.00574221	Szt2	Protein SZT2	A2A9C3-2;A2A9C3;V9GXW1	Isoform of A2A9C3, Isoform 2 of Protein SZT2;Protein SZT2;Isoform of A2A9C3, Protein SZT2 (Fragment)	Szt2	Szt2	Isoform of A2A9C3, Isoform 2 of Protein SZT2;Protein SZT2;Isoform of A2A9C3, Protein SZT2 (Fragment)	3	2	2	2	2	2	0	0	2	2	0	0	2	2	0	0
0.0419438	0.0318281		Discard		319	2	Dhx35	Dhx35	2	3.5	0	5.2566	129140000	119600000	1.06172	0.036886	Dhx35		Q8K1G9;A2ACQ1	Isoform of A2ACQ1, DEAH (Asp-Glu-Ala-His) box polypeptide 35;Protein Dhx35	Dhx35	Dhx35	Isoform of A2ACQ1, DEAH (Asp-Glu-Ala-His) box polypeptide 35;Protein Dhx35	2	2	2	2	2	2	2	0	2	2	2	0	2	2	2	0
-0.464584	0.329268		Discard		1143	2	Map2k3	Map2k3	2	8	0	8.7473	183040000	130620000	0.0493828	-0.0676578	Map2k3	Dual specificity mitogen-activated protein kinase kinase 3	O09110-2;O09110;A0A0R4J1Q6	Isoform of O09110, Isoform 1 of Dual specificity mitogen-activated protein kinase kinase 3;Dual specificity mitogen-activated protein kinase kinase 3;Isoform of O09110, Dual-specificity mitogen-activated protein kinase kinase 3	Map2k3	Map2k3	Isoform of O09110, Isoform 1 of Dual specificity mitogen-activated protein kinase kinase 3;Dual specificity mitogen-activated protein kinase kinase 3;Isoform of O09110, Dual-specificity mitogen-activated protein kinase kinase 3	3	2	2	2	1	1	2	1	1	1	2	1	1	1	2	1
-0.383078	-0.00100953		Discard		1006	2	Chek1	Chek1	2	9	0	16.274	1011800000	1206400000	0.30249	-0.192044	Chek1	Serine/threonine-protein kinase Chk1	G3UYB1;G3UYC5;O35280;G3UX84;O35280-2	Isoform of O35280, Serine/threonine-protein kinase Chk1;Isoform of O35280, Serine/threonine-protein kinase Chk1;Serine/threonine-protein kinase Chk1;Isoform of O35280, Serine/threonine-protein kinase Chk1 (Fragment);Isoform of O35280, Isoform 2 of Serine/t	Chek1	Chek1	Isoform of O35280, Serine/threonine-protein kinase Chk1;Isoform of O35280, Serine/threonine-protein kinase Chk1;Serine/threonine-protein kinase Chk1;Isoform of O35280, Serine/threonine-protein kinase Chk1 (Fragment);Isoform of O35280, Isoform 2 of Serine/t	5	2	2	2	2	2	2	2	2	2	2	2	2	2	2	2
0.247442	0.0704817		Discard		637	2	Clk2	Clk2	2	8.8	0	7.9254	101470000	107010000	0.490337	0.158962	Clk2	Dual specificity protein kinase CLK2	D3Z4P7;F8WHX0;E9Q5Y1;O35491	Isoform of O35491, Dual-specificity protein kinase CLK2 (Fragment);Isoform of O35491, Dual-specificity protein kinase CLK2;Isoform of O35491, Dual-specificity protein kinase CLK2;Dual specificity protein kinase CLK2	Clk2	Clk2	Isoform of O35491, Dual-specificity protein kinase CLK2 (Fragment);Isoform of O35491, Dual-specificity protein kinase CLK2;Isoform of O35491, Dual-specificity protein kinase CLK2;Dual specificity protein kinase CLK2	4	2	2	2	2	2	2	1	2	2	2	1	2	2	2	1
-0.29244	-0.486251		Discard		501	2	Zmat3	Zmat3	2	12.4	0	5.4834	38264000	34007000	0.808842	-0.389345	Zmat3	Zinc finger matrin-type protein 3	B9EI21;O54836	Isoform of O54836, Zinc finger matrin type 3;Zinc finger matrin-type protein 3	Zmat3	Zmat3	Isoform of O54836, Zinc finger matrin type 3;Zinc finger matrin-type protein 3	2	2	2	2	1	1	2	1	1	1	2	1	1	1	2	1
-1.05811	1.25398		Discard		438	1	Tlk2	Tlk2	2	1.7	0	7.1747	82405000	46410000	0.0240181	0.0979337	Tlk2	Serine/threonine-protein kinase tousled-like 2	B7ZC85;B1ASU9;O55047-3;O55047-2;O55047	Isoform of O55047, Serine/threonine-protein kinase tousled-like 2;Isoform of O55047, Serine/threonine-protein kinase tousled-like 2;Isoform of O55047, Isoform 3 of Serine/threonine-protein kinase tousled-like 2;Isoform of O55047, Isoform 2 of Serine/threon	Tlk2	Tlk2	Isoform of O55047, Serine/threonine-protein kinase tousled-like 2;Isoform of O55047, Serine/threonine-protein kinase tousled-like 2;Isoform of O55047, Isoform 3 of Serine/threonine-protein kinase tousled-like 2;Isoform of O55047, Isoform 2 of Serine/threon	5	2	2	1	2	1	2	0	2	1	2	0	1	1	1	0
-0.307002	-0.0515809		Discard		562	2	Bloc1s1	Bloc1s1	2	18.2	0	3.8226	84055000	58935000	0.404473	-0.179291	Bloc1s1	Biogenesis of lysosome-related organelles complex 1 subunit 1	D3YVM8;O55102;D3Z4L7	Isoform of O55102, Biogenesis of lysosome-related organelles complex 1 subunit 1;Biogenesis of lysosome-related organelles complex 1 subunit 1;Isoform of O55102, Biogenesis of lysosome-related organelles complex 1 subunit 1	Bloc1s1	Bloc1s1	Isoform of O55102, Biogenesis of lysosome-related organelles complex 1 subunit 1;Biogenesis of lysosome-related organelles complex 1 subunit 1;Isoform of O55102, Biogenesis of lysosome-related organelles complex 1 subunit 1	3	2	2	2	2	1	1	0	2	1	1	0	2	1	1	0
0.327112	-0.161823		Discard		579	2	Hmox2	Hmox2	2	11.8	0	6.364	129520000	174400000	0.101021	0.0826446	Hmox2	Heme oxygenase 2	D3YX62;O70252;D3Z4A2;D3YXN4	Isoform of O70252, Heme oxygenase 2 (Fragment);Heme oxygenase 2;Isoform of O70252, Heme oxygenase 2 (Fragment);Isoform of O70252, Heme oxygenase 2 (Fragment)	Hmox2	Hmox2	Isoform of O70252, Heme oxygenase 2 (Fragment);Heme oxygenase 2;Isoform of O70252, Heme oxygenase 2 (Fragment);Isoform of O70252, Heme oxygenase 2 (Fragment)	4	2	2	2	2	2	2	2	2	2	2	2	2	2	2	2
-0.483238	1.00952		Discard		1274	2	Tom1	Tom1	2	5.6	0.00028474	3.2694	71449000	48538000	0.105564	0.263143	Tom1	Target of Myb protein 1	Q3UDC3;O88746	Isoform of O88746, Target of Myb protein 1;Target of Myb protein 1	Tom1	Tom1	Isoform of O88746, Target of Myb protein 1;Target of Myb protein 1	2	2	2	2	2	1	0	1	2	1	0	1	2	1	0	1
-0.10642	-0.964066		Discard		1301	1	Kit;Csf1r	Kit;Csf1r	2	1.1	0.0011038	2.8717	81762000	99060000	0.366523	-0.535243	Kit;Csf1r	Mast/stem cell growth factor receptor Kit;Macrophage colony-stimulating factor 1 receptor	P05532-2;P05532;P09581	Isoform of P05532, Isoform 2 of Mast/stem cell growth factor receptor Kit;Mast/stem cell growth factor receptor Kit;Macrophage colony-stimulating factor 1 receptor	Kit;Csf1r	Kit;Csf1r	Isoform of P05532, Isoform 2 of Mast/stem cell growth factor receptor Kit;Mast/stem cell growth factor receptor Kit;Macrophage colony-stimulating factor 1 receptor	3	2	2	1	1	2	1	0	1	2	1	0	1	1	1	0
-0.179907	0.363865		Discard		28	2	Myl1;Myl3	Myl1;Myl3	2	17.4	0	8.4898	104180000	77242000	0.101096	0.091979	Myl1;Myl3	Myosin light chain 1/3, skeletal muscle isoform;Myosin light chain 3	A0A087WRZ7;A0A0G2JDM3;E9PWG4;A0A0G2JDW2;P05977-2;P05977;P09542	Isoform of P05977, Myosin light chain 1/3, skeletal muscle isoform;Isoform of P09542, Myosin light chain 3;Isoform of P05977, Myosin light chain 1/3, skeletal muscle isoform;Isoform of P09542, Myosin light chain 3 (Fragment);Isoform of P05977, Isoform MLC3	Myl1;Myl3	Myl1;Myl3	Isoform of P05977, Myosin light chain 1/3, skeletal muscle isoform;Isoform of P09542, Myosin light chain 3;Isoform of P05977, Myosin light chain 1/3, skeletal muscle isoform;Isoform of P09542, Myosin light chain 3 (Fragment);Isoform of P05977, Isoform MLC3	7	2	2	2	2	1	2	2	2	1	2	2	2	1	2	2
-0.312671	1.06371		Discard		51	2	Vim;Prph	Vim;Prph	2	4.9	0	5.6321	274760000	203820000	0.166213	0.37552	Vim;Prph	Vimentin;Peripherin	A0A0A6YWC8;P20152;G5E846;G3X981;P15331-3;P15331;P15331-2	Isoform of P20152, Vimentin;Vimentin;Isoform of P15331, Peripherin;Isoform of P15331, Peripherin;Isoform of P15331, Isoform 5b of Peripherin;Peripherin;Isoform of P15331, Isoform 3u of Peripherin	Vim;Prph	Vim;Prph	Isoform of P20152, Vimentin;Vimentin;Isoform of P15331, Peripherin;Isoform of P15331, Peripherin;Isoform of P15331, Isoform 5b of Peripherin;Peripherin;Isoform of P15331, Isoform 3u of Peripherin	7	2	2	2	2	2	2	1	2	2	2	1	2	2	2	1
-0.0395921	0.935117		Discard		842	2	Rxrg;Rxra	Rxrg;Rxra	2	6.2	0.0067236	1.8777	78159000	82591000	0.278241	0.447763	Rxrg;Rxra	Retinoic acid receptor RXR-gamma;Retinoic acid receptor RXR-alpha	E9Q9V9;P28705;Q6LC96;P28700	Isoform of P28705, Retinoic acid receptor RXR-gamma;Retinoic acid receptor RXR-gamma;Isoform of P28700, RXR alpha 2;Retinoic acid receptor RXR-alpha	Rxrg;Rxra	Rxrg;Rxra	Isoform of P28705, Retinoic acid receptor RXR-gamma;Retinoic acid receptor RXR-gamma;Isoform of P28700, RXR alpha 2;Retinoic acid receptor RXR-alpha	4	4	2	2	3	1	2	2	1	1	1	2	1	1	1	2
0.914182	0.00627491		Discard		564	2	Mrps21	Mrps21	2	61.4	0	18.741	241360000	383110000	0.304842	0.460228	Mrps21	28S ribosomal protein S21, mitochondrial	D3YVZ9;P58059	Isoform of P58059, 28S ribosomal protein S21, mitochondrial (Fragment);28S ribosomal protein S21, mitochondrial	Mrps21	Mrps21	Isoform of P58059, 28S ribosomal protein S21, mitochondrial (Fragment);28S ribosomal protein S21, mitochondrial	2	2	2	2	2	2	2	2	2	2	2	2	2	2	2	2
0.568519	0.0799354		Discard		355	2	Surf6	Surf6	2	10.1	0	5.0355	1223700000	1155700000	0.386082	0.324227	Surf6	Surfeit locus protein 6	A2ALA0;P70279	Isoform of P70279, Surfeit locus protein 6;Surfeit locus protein 6	Surf6	Surf6	Isoform of P70279, Surfeit locus protein 6;Surfeit locus protein 6	2	2	2	2	2	2	1	1	2	2	1	1	2	2	1	1
0.341075	-1.12274		Discard		274	2	Nucb1	Nucb1	2	7.9	0	7.9823	60842000	83393000	0.162565	-0.390832	Nucb1	Nucleobindin-1	A0A1C7CYU3;Q02819;A0A1B0GS16;A0A1B0GR92;A0A1B0GR41	Isoform of Q02819, Nucleobindin 1, isoform CRA_b;Nucleobindin-1;Isoform of Q02819, Nucleobindin-1 (Fragment);Isoform of Q02819, Nucleobindin-1 (Fragment);Isoform of Q02819, Nucleobindin-1 (Fragment)	Nucb1	Nucb1	Isoform of Q02819, Nucleobindin 1, isoform CRA_b;Nucleobindin-1;Isoform of Q02819, Nucleobindin-1 (Fragment);Isoform of Q02819, Nucleobindin-1 (Fragment);Isoform of Q02819, Nucleobindin-1 (Fragment)	5	2	2	2	2	1	1	0	2	1	1	0	2	1	1	0
-0.15319	0.220799		Discard		662	2	Gsk3a	Gsk3a	2	5.8	0	11.116	60986000	53402000	0.0524966	0.0338047	Gsk3a	Glycogen synthase kinase-3 alpha	D3Z7E5;Q2NL51	Isoform of Q2NL51, Glycogen synthase kinase-3 alpha;Glycogen synthase kinase-3 alpha	Gsk3a	Gsk3a	Isoform of Q2NL51, Glycogen synthase kinase-3 alpha;Glycogen synthase kinase-3 alpha	2	2	2	2	2	1	1	1	2	1	1	1	2	1	1	1
-0.213939	-0.808591		Discard		1023	2	Qrich1	Qrich1	2	2.6	0.00028498	3.2918	53997000	84295000	0.474521	-0.511265	Qrich1	Glutamine-rich protein 1	G3X8R5;Q3UA37;A0A0A6YXZ6;Q8BUN3	Isoform of Q3UA37, Glutamine-rich protein 1;Glutamine-rich protein 1;Isoform of Q3UA37, Glutamine-rich protein 1;Isoform of Q3UA37, Glutamine-rich protein 1	Qrich1	Qrich1	Isoform of Q3UA37, Glutamine-rich protein 1;Glutamine-rich protein 1;Isoform of Q3UA37, Glutamine-rich protein 1;Isoform of Q3UA37, Glutamine-rich protein 1	4	2	2	2	2	1	1	0	2	1	1	0	2	1	1	0
-0.426548	0.334025		Discard		849	2	Arhgap17	Arhgap17	2	3.3	0	6.0101	95392000	79700000	0.034829	-0.0462614	Arhgap17	Rho GTPase-activating protein 17	E9QAJ9;Q3UIA2-4;Q3UIA2-3;Q3UIA2-2;Q3UIA2;A0A0U1RNM6	Isoform of Q3UIA2, Rho GTPase-activating protein 17;Isoform of Q3UIA2, Isoform 4 of Rho GTPase-activating protein 17;Isoform of Q3UIA2, Isoform 3 of Rho GTPase-activating protein 17;Isoform of Q3UIA2, Isoform 2 of Rho GTPase-activating protein 17;Rho GTPas	Arhgap17	Arhgap17	Isoform of Q3UIA2, Rho GTPase-activating protein 17;Isoform of Q3UIA2, Isoform 4 of Rho GTPase-activating protein 17;Isoform of Q3UIA2, Isoform 3 of Rho GTPase-activating protein 17;Isoform of Q3UIA2, Isoform 2 of Rho GTPase-activating protein 17;Rho GTPas	6	2	2	2	2	1	1	1	2	1	1	1	2	1	1	1
-0.826412	0.0769954		Discard		5	2	Cdv3	Cdv3	2	17.4	0	10.475	211180000	150440000	0.252478	-0.374708	Cdv3	Protein CDV3	A0A087WNP6;Q4VAA2-2;Q4VAA2;F8WGL9;A0A087WS49;A0A087WRM0	Isoform of Q4VAA2, Protein CDV3;Isoform of Q4VAA2, Isoform 2 of Protein CDV3;Protein CDV3;Isoform of Q4VAA2, Protein CDV3;Isoform of Q4VAA2, Protein CDV3;Isoform of Q4VAA2, Protein CDV3 (Fragment)	Cdv3	Cdv3	Isoform of Q4VAA2, Protein CDV3;Isoform of Q4VAA2, Isoform 2 of Protein CDV3;Protein CDV3;Isoform of Q4VAA2, Protein CDV3;Isoform of Q4VAA2, Protein CDV3;Isoform of Q4VAA2, Protein CDV3 (Fragment)	6	2	2	2	1	2	1	1	1	2	1	1	1	2	1	1
0.179766	0.519135		Discard		2139	2	Patz1	Patz1	2	6.1	0	14.292	390090000	366700000	0.540941	0.34945	Patz1		Q5NBZ2;Q5NBZ1;Q9JMG9;Q5NBY9	Isoform of Q5NBY9, Protein Patz1;Isoform of Q5NBY9, Protein Patz1;Isoform of Q5NBY9, Protein Patz1;Protein Patz1	Patz1	Patz1	Isoform of Q5NBY9, Protein Patz1;Isoform of Q5NBY9, Protein Patz1;Isoform of Q5NBY9, Protein Patz1;Protein Patz1	4	2	2	2	2	1	1	1	2	1	1	1	2	1	1	1
-0.325268	0.0416101		Discard		260	2	Tsg101	Tsg101	2	10.3	0.0016309	2.6474	214280000	195790000	0.235824	-0.141829	Tsg101	Tumor susceptibility gene 101 protein	A0A1B0GS09;Q61187	Isoform of Q61187, Tumor susceptibility gene 101 protein (Fragment);Tumor susceptibility gene 101 protein	Tsg101	Tsg101	Isoform of Q61187, Tumor susceptibility gene 101 protein (Fragment);Tumor susceptibility gene 101 protein	2	2	2	2	2	1	1	1	2	1	1	1	2	1	1	1
-0.174019	-0.471031		Discard		750	2	Psap	Psap	2	2.2	0.00028752	3.4551	63763000	57391000	0.56113	-0.322525	Psap	Prosaposin	E9PZ00;Q8BFQ1;K3W4L3;J3QPG5;Q61207	Isoform of Q61207, Prosaposin;Isoform of Q61207, Prosaposin;Isoform of Q61207, Prosaposin;Isoform of Q61207, Prosaposin;Prosaposin	Psap	Psap	Isoform of Q61207, Prosaposin;Isoform of Q61207, Prosaposin;Isoform of Q61207, Prosaposin;Isoform of Q61207, Prosaposin;Prosaposin	5	2	2	2	1	2	0	1	1	2	0	1	1	2	0	1
0.23952	0.0681959		Discard		2102	2	Ccnc	Ccnc	2	14.7	0	11.017	138450000	127980000	0.49024	0.153858	Ccnc	Cyclin-C	Q3UXL9;Q8CAS3;Q62447	Isoform of Q62447, Cyclin-C;Isoform of Q62447, Cyclin C, isoform CRA_f;Cyclin-C	Ccnc	Ccnc	Isoform of Q62447, Cyclin-C;Isoform of Q62447, Cyclin C, isoform CRA_f;Cyclin-C	3	2	2	2	1	1	2	0	1	1	2	0	1	1	2	0
0.341416	0.189647		Discard		2299	2	Polr2k	Polr2k	2	25.3	0.0079223	1.7367	104980000	100380000	0.751508	0.265532	Polr2k	DNA-directed RNA polymerases I, II, and III subunit RPABC4	Q8BFX0;Q63871	Isoform of Q63871, DNA-directed RNA polymerases I, II, and III subunit RPABC4;DNA-directed RNA polymerases I, II, and III subunit RPABC4	Polr2k	Polr2k	Isoform of Q63871, DNA-directed RNA polymerases I, II, and III subunit RPABC4;DNA-directed RNA polymerases I, II, and III subunit RPABC4	2	2	2	2	2	1	1	1	2	1	1	1	2	1	1	1
-0.232379	-0.551295		Discard		1116	2	Nlrp4f	Nlrp4f	2	3.2	0	3.9853	136410000	138860000	0.60899	-0.391837	Nlrp4f	NACHT, LRR and PYD domains-containing protein 4F	L7N1W9;Q66X05	Isoform of Q66X05, NACHT, LRR and PYD domains-containing protein 4F;NACHT, LRR and PYD domains-containing protein 4F	Nlrp4f	Nlrp4f	Isoform of Q66X05, NACHT, LRR and PYD domains-containing protein 4F;NACHT, LRR and PYD domains-containing protein 4F	2	2	2	2	2	1	1	1	2	1	1	1	2	1	1	1
0.203013	0.51379		Discard		1064	2	Ubxn7	Ubxn7	2	5.5	0.0011074	2.9456	65947000	60378000	0.584292	0.358402	Ubxn7	UBX domain-containing protein 7	G5E8R8;Q6P5G6	Isoform of Q6P5G6, UBX domain-containing protein 7;UBX domain-containing protein 7	Ubxn7	Ubxn7	Isoform of Q6P5G6, UBX domain-containing protein 7;UBX domain-containing protein 7	2	2	2	2	1	2	2	0	1	2	2	0	1	2	2	0
-0.176723	-0.297015		Discard		1796	2	Gnas	Gnas	2	9.8	0	9.9591	244120000	320570000	0.800505	-0.236869	Gnas	Guanine nucleotide-binding protein G(s) subunit alpha isoforms short;Guanine nucleotide-binding protein G(s) subunit alpha isoforms XLas	Z4YKV1;P63094-2;P63094;Q6R0H7-4;Q6R0H7;P63094-3	Isoform of Q6R0H7, Guanine nucleotide-binding protein G(s) subunit alpha isoforms short;Isoform of Q6R0H7, Isoform Gnas-2 of Guanine nucleotide-binding protein G(s) subunit alpha isoforms short;Isoform of Q6R0H7, Guanine nucleotide-binding protein G(s) sub	Gnas	Gnas	Isoform of Q6R0H7, Guanine nucleotide-binding protein G(s) subunit alpha isoforms short;Isoform of Q6R0H7, Isoform Gnas-2 of Guanine nucleotide-binding protein G(s) subunit alpha isoforms short;Isoform of Q6R0H7, Guanine nucleotide-binding protein G(s) sub	6	3	2	2	3	1	2	2	2	1	2	1	2	1	2	1
-0.0350617	-0.0803847		Discard		494	2	Nap1l4	Nap1l4	2	7.5	0	10.549	630610000	504990000	0.623131	-0.0577232	Nap1l4	Nucleosome assembly protein 1-like 4	B7ZNL2;Q78ZA7	Isoform of Q78ZA7, Nap1l4 protein;Nucleosome assembly protein 1-like 4	Nap1l4	Nap1l4	Isoform of Q78ZA7, Nap1l4 protein;Nucleosome assembly protein 1-like 4	2	3	2	2	3	2	2	2	2	1	1	1	2	1	1	1
0.0919367	0.374729		Discard		2471	2	Fsd1	Fsd1	2	4.4	0.0077022	1.7876	9754200	7999700	0.459876	0.233333	Fsd1	Fibronectin type III and SPRY domain-containing protein 1	Q7TPM6-2;Q7TPM6	Isoform of Q7TPM6, Isoform 2 of Fibronectin type III and SPRY domain-containing protein 1;Fibronectin type III and SPRY domain-containing protein 1	Fsd1	Fsd1	Isoform of Q7TPM6, Isoform 2 of Fibronectin type III and SPRY domain-containing protein 1;Fibronectin type III and SPRY domain-containing protein 1	2	2	2	2	1	1	0	0	1	1	0	0	1	1	0	0
-0.35345	0.254169		Discard		568	2	Otub1	Otub1	2	24.2	0	13.451	447220000	372020000	0.0472601	-0.0496406	Otub1	Ubiquitin thioesterase OTUB1	D3Z7K0;D3YWF6;Q7TQI3	Isoform of Q7TQI3, Ubiquitin thioesterase OTUB1 (Fragment);Isoform of Q7TQI3, Ubiquitin thioesterase OTUB1;Ubiquitin thioesterase OTUB1	Otub1	Otub1	Isoform of Q7TQI3, Ubiquitin thioesterase OTUB1 (Fragment);Isoform of Q7TQI3, Ubiquitin thioesterase OTUB1;Ubiquitin thioesterase OTUB1	3	2	2	2	2	2	2	1	2	2	2	1	2	2	2	1
-0.414038	0.0560111		Discard		341	2	Usp8	Usp8	2	2.5	0	3.8321	68648000	51379000	0.232397	-0.179013	Usp8	Ubiquitin carboxyl-terminal hydrolase;Ubiquitin carboxyl-terminal hydrolase 8	A2AI52;Q80U87	Isoform of Q80U87, Ubiquitin carboxyl-terminal hydrolase 8;Ubiquitin carboxyl-terminal hydrolase 8	Usp8	Usp8	Isoform of Q80U87, Ubiquitin carboxyl-terminal hydrolase 8;Ubiquitin carboxyl-terminal hydrolase 8	2	2	2	2	2	1	1	0	2	1	1	0	2	1	1	0
-0.143102	0.0647213		Discard		802	2	Camsap3	Camsap3	2	2.5	0	7.7163	90477000	81232000	0.113284	-0.0391904	Camsap3	Calmodulin-regulated spectrin-associated protein 3	U5LHW9;U5LK24;U5LHU4;E9Q5B0;U5LGS1;U5LK70;U5LHT8;Q80VC9-2;Q80VC9	Isoform of Q80VC9, Calmodulin-regulated spectrin-associated protein 3;Isoform of Q80VC9, Calmodulin-regulated spectrin-associated protein 3;Isoform of Q80VC9, Calmodulin-regulated spectrin-associated protein 3;Isoform of Q80VC9, Calmodulin-regulated spectr	Camsap3	Camsap3	Isoform of Q80VC9, Calmodulin-regulated spectrin-associated protein 3;Isoform of Q80VC9, Calmodulin-regulated spectrin-associated protein 3;Isoform of Q80VC9, Calmodulin-regulated spectrin-associated protein 3;Isoform of Q80VC9, Calmodulin-regulated spectr	9	2	2	2	1	1	1	1	1	1	1	1	1	1	1	1
0.343465	-0.0913952		Discard		629	2	Zc3hc1	Zc3hc1	2	7.9	0	22.99	1063300000	957990000	0.176809	0.126035	Zc3hc1	Nuclear-interacting partner of ALK	D3Z3D0;H3BKM2;Q80YV2-2;Q80YV2;D3Z0B2	Isoform of Q80YV2, Nuclear-interacting partner of ALK;Isoform of Q80YV2, Nuclear-interacting partner of ALK;Isoform of Q80YV2, Isoform 2 of Nuclear-interacting partner of ALK;Nuclear-interacting partner of ALK;Isoform of Q80YV2, Nuclear-interacting partner	Zc3hc1	Zc3hc1	Isoform of Q80YV2, Nuclear-interacting partner of ALK;Isoform of Q80YV2, Nuclear-interacting partner of ALK;Isoform of Q80YV2, Isoform 2 of Nuclear-interacting partner of ALK;Nuclear-interacting partner of ALK;Isoform of Q80YV2, Nuclear-interacting partner	5	2	2	2	1	2	2	1	1	2	2	1	1	2	2	1
-0.193552	0.372841		Discard		325	2	Wdtc1	Wdtc1	2	3.1	0.0011028	2.8552	37963000	29693000	0.0942937	0.0896446	Wdtc1	WD and tetratricopeptide repeats protein 1	A2AE98;Q80ZK9	Isoform of Q80ZK9, WD and tetratricopeptide repeats protein 1;WD and tetratricopeptide repeats protein 1	Wdtc1	Wdtc1	Isoform of Q80ZK9, WD and tetratricopeptide repeats protein 1;WD and tetratricopeptide repeats protein 1	2	2	2	2	2	1	1	1	2	1	1	1	2	1	1	1
-0.326588	-0.0243196		Discard		944	2	Zfand1	Zfand1	2	8.5	0.00028337	3.2001	102720000	117190000	0.344208	-0.175454	Zfand1	AN1-type zinc finger protein 1	F7CFT1;Q8BFR6	Isoform of Q8BFR6, AN1-type zinc finger protein 1 (Fragment);AN1-type zinc finger protein 1	Zfand1	Zfand1	Isoform of Q8BFR6, AN1-type zinc finger protein 1 (Fragment);AN1-type zinc finger protein 1	2	2	2	2	1	1	2	1	1	1	2	1	1	1	2	1
0.274769	-1.43776		Discard		2561	2	Txnip	Txnip	2	6.8	0	13.077	365600000	479660000	0.207458	-0.581496	Txnip	Thioredoxin-interacting protein	Q8BG60-2;Q8BG60	Isoform of Q8BG60, Isoform 2 of Thioredoxin-interacting protein;Thioredoxin-interacting protein	Txnip	Txnip	Isoform of Q8BG60, Isoform 2 of Thioredoxin-interacting protein;Thioredoxin-interacting protein	2	2	2	2	2	2	2	2	2	2	2	2	2	2	2	2
0.535754	-0.015212		Discard		982	2	Coro2b	Coro2b	2	9.8	0	5.1363	264440000	249500000	0.285611	0.260271	Coro2b	Coronin;Coronin-2B	G3UW48;Q8BH44;G3UYG8	Isoform of Q8BH44, Coronin (Fragment);Coronin-2B;Isoform of Q8BH44, Coronin (Fragment)	Coro2b	Coro2b	Isoform of Q8BH44, Coronin (Fragment);Coronin-2B;Isoform of Q8BH44, Coronin (Fragment)	3	2	2	2	2	1	1	1	2	1	1	1	2	1	1	1
-0.852954	0.723563		Discard		299	2	0610037L13Rik	0610037L13Rik	2	23.9	0.001108	2.9529	139490000	93035000	0.0232526	-0.0646954	0610037L13Rik	UPF0587 protein C1orf123 homolog	A2A8E2;Q8BHG2;Q8BHG2-3;A2A8E4;D6REH4;B7ZC72;B7ZC71;Q8BHG2-2	Isoform of Q8BHG2, Protein 0610037L13Rik;UPF0587 protein C1orf123 homolog;Isoform of Q8BHG2, Isoform 3 of UPF0587 protein C1orf123 homolog;Isoform of Q8BHG2, Protein 0610037L13Rik (Fragment);Isoform of Q8BHG2, Protein 0610037L13Rik;Isoform of Q8BHG2, Prote	0610037L13Rik	0610037L13Rik	Isoform of Q8BHG2, Protein 0610037L13Rik;UPF0587 protein C1orf123 homolog;Isoform of Q8BHG2, Isoform 3 of UPF0587 protein C1orf123 homolog;Isoform of Q8BHG2, Protein 0610037L13Rik (Fragment);Isoform of Q8BHG2, Protein 0610037L13Rik;Isoform of Q8BHG2, Prote	8	2	2	2	2	1	1	0	2	1	1	0	2	1	1	0
0.44074	0.257459		Discard		2617	2	Mtbp	Mtbp	2	4.5	0.0018777	2.4398	80868000	85716000	0.786672	0.349099	Mtbp	Mdm2-binding protein	Q8BJS8-2;Q8BJS8;Q8BJS8-3	Isoform of Q8BJS8, Isoform 2 of Mdm2-binding protein;Mdm2-binding protein;Isoform of Q8BJS8, Isoform 3 of Mdm2-binding protein	Mtbp	Mtbp	Isoform of Q8BJS8, Isoform 2 of Mdm2-binding protein;Mdm2-binding protein;Isoform of Q8BJS8, Isoform 3 of Mdm2-binding protein	3	2	2	2	2	1	1	0	2	1	1	0	2	1	1	0
0.111298	0.0639068		Discard		2658	1	Rbfox2;Rbfox1	Rbfox2;Rbfox1	2	4.3	0	20.291	352120000	344350000	0.774235	0.0876026	Rbfox2;Rbfox1	RNA binding protein fox-1 homolog 2;RNA binding protein fox-1 homolog 1	Q8BP71-6;Q9JJ43-5;Q9JJ43-2;Q8BP71-7;Q9JJ43-4;Q8BP71-8;Q8BP71-3;Q9JJ43-6;Q9JJ43;Q9JJ43-3;Q8BP71-2;Q8BP71-5;Q8BP71	Isoform of Q8BP71, Isoform 6 of RNA binding protein fox-1 homolog 2;Isoform of Q9JJ43, Isoform 5 of RNA binding protein fox-1 homolog 1;Isoform of Q9JJ43, Isoform 2 of RNA binding protein fox-1 homolog 1;Isoform of Q8BP71, Isoform 7 of RNA binding protein	Rbfox2;Rbfox1	Rbfox2;Rbfox1	Isoform of Q8BP71, Isoform 6 of RNA binding protein fox-1 homolog 2;Isoform of Q9JJ43, Isoform 5 of RNA binding protein fox-1 homolog 1;Isoform of Q9JJ43, Isoform 2 of RNA binding protein fox-1 homolog 1;Isoform of Q8BP71, Isoform 7 of RNA binding protein	13	2	2	1	2	1	2	2	2	1	2	2	1	0	1	1
-0.598675	0.626112		Discard		167	2	Uaca	Uaca	2	2	0	5.2624	77852000	57718000	0.00623709	0.0137185	Uaca	Uveal autoantigen with coiled-coil domains and ankyrin repeats	A0A0R4J0S7;Q8CGB3;Q8CGB3-3	Isoform of Q8CGB3, Uveal autoantigen with coiled-coil domains and ankyrin repeats;Uveal autoantigen with coiled-coil domains and ankyrin repeats;Isoform of Q8CGB3, Isoform 3 of Uveal autoantigen with coiled-coil domains and ankyrin repeats	Uaca	Uaca	Isoform of Q8CGB3, Uveal autoantigen with coiled-coil domains and ankyrin repeats;Uveal autoantigen with coiled-coil domains and ankyrin repeats;Isoform of Q8CGB3, Isoform 3 of Uveal autoantigen with coiled-coil domains and ankyrin repeats	3	2	2	2	1	1	1	1	1	1	1	1	1	1	1	1
0.013498	0.100252		Discard		431	2	2018-09-08	2008-09-01	2	10	0	3.8527	38092000	47604000	0.382164	0.056875	2018-09-08	Septin-8	B1AQY9;B1AQZ0;Q8CHH9;Q8CHH9-2;B7ZC46	Isoform of Q8CHH9, Septin-8;Isoform of Q8CHH9, Septin-8;Septin-8;Isoform of Q8CHH9, Isoform 2 of Septin-8;Isoform of Q8CHH9, Septin-8	2018-09-08	2008-09-01	Isoform of Q8CHH9, Septin-8;Isoform of Q8CHH9, Septin-8;Septin-8;Isoform of Q8CHH9, Isoform 2 of Septin-8;Isoform of Q8CHH9, Septin-8	5	4	2	2	2	3	0	0	1	1	0	0	1	1	0	0
-0.169323	0.0142082		Discard		1029	2	Dctd	Dctd	2	10.3	0	5.0474	121470000	92548000	0.257043	-0.0775573	Dctd	Deoxycytidylate deaminase	G3X908;Q8K2D6	Isoform of Q8K2D6, Deoxycytidylate deaminase;Deoxycytidylate deaminase	Dctd	Dctd	Isoform of Q8K2D6, Deoxycytidylate deaminase;Deoxycytidylate deaminase	2	2	2	2	2	1	1	1	2	1	1	1	2	1	1	1
-0.652811	0.38163		Discard		7	2	Agfg1	Agfg1	2	3.3	0	5.6969	387570000	267280000	0.0773879	-0.13559	Agfg1	Arf-GAP domain and FG repeat-containing protein 1	A0A087WNV1;A0A087WSR7;Q8K2K6-3;Q8K2K6-2;Q8K2K6-1;Q8K2K6;A0A087WRL1;A0A087WR52	Isoform of Q8K2K6, Arf-GAP domain and FG repeat-containing protein 1;Isoform of Q8K2K6, Arf-GAP domain and FG repeat-containing protein 1;Isoform of Q8K2K6, Isoform 3 of Arf-GAP domain and FG repeat-containing protein 1;Isoform of Q8K2K6, Isoform 2 of Arf-	Agfg1	Agfg1	Isoform of Q8K2K6, Arf-GAP domain and FG repeat-containing protein 1;Isoform of Q8K2K6, Arf-GAP domain and FG repeat-containing protein 1;Isoform of Q8K2K6, Isoform 3 of Arf-GAP domain and FG repeat-containing protein 1;Isoform of Q8K2K6, Isoform 2 of Arf-	8	2	2	2	1	1	2	2	1	1	2	2	1	1	2	2
0.591488	-0.00388999		Discard		664	2	Bre	Bre	2	6.2	0	5.8766	140030000	171150000	0.297409	0.293799	Bre	BRCA1-A complex subunit BRE	D3Z7P0;Q8K3W0-4;Q8K3W0-6;Q8K3W0-5;Q8K3W0;Q8K3W0-1	Isoform of Q8K3W0, BRCA1-A complex subunit BRE;Isoform of Q8K3W0, Isoform 3 of BRCA1-A complex subunit BRE;Isoform of Q8K3W0, Isoform 5 of BRCA1-A complex subunit BRE;Isoform of Q8K3W0, Isoform 4 of BRCA1-A complex subunit BRE;BRCA1-A complex subunit BRE;I	Bre	Bre	Isoform of Q8K3W0, BRCA1-A complex subunit BRE;Isoform of Q8K3W0, Isoform 3 of BRCA1-A complex subunit BRE;Isoform of Q8K3W0, Isoform 5 of BRCA1-A complex subunit BRE;Isoform of Q8K3W0, Isoform 4 of BRCA1-A complex subunit BRE;BRCA1-A complex subunit BRE;I	6	2	2	2	2	1	0	1	2	1	0	1	2	1	0	1
0.0843364	0.750106		Discard		590	2	Mapre2	Mapre2	2	11.5	0	5.742	259860000	173290000	0.367824	0.417221	Mapre2	Microtubule-associated protein RP/EB family member 2	D3YYK8;E9Q6X0;Q8R001-2;Q8R001;Q3TG90	Isoform of Q8R001, Microtubule-associated protein RP/EB family member 2 (Fragment);Isoform of Q8R001, Microtubule-associated protein RP/EB family member 2;Isoform of Q8R001, Isoform 2 of Microtubule-associated protein RP/EB family member 2;Microtubule-asso	Mapre2	Mapre2	Isoform of Q8R001, Microtubule-associated protein RP/EB family member 2 (Fragment);Isoform of Q8R001, Microtubule-associated protein RP/EB family member 2;Isoform of Q8R001, Isoform 2 of Microtubule-associated protein RP/EB family member 2;Microtubule-asso	5	2	2	2	1	2	2	1	1	2	2	1	1	2	2	1
0.0110662	-0.249263		Discard		2900	2	Zbtb44	Zbtb44	2	7.1	0	10.069	687740000	663670000	0.277165	-0.119099	Zbtb44	Zinc finger and BTB domain-containing protein 44	Q8R0A2-2;Q8R0A2	Isoform of Q8R0A2, Isoform 2 of Zinc finger and BTB domain-containing protein 44;Zinc finger and BTB domain-containing protein 44	Zbtb44	Zbtb44	Isoform of Q8R0A2, Isoform 2 of Zinc finger and BTB domain-containing protein 44;Zinc finger and BTB domain-containing protein 44	2	2	2	2	2	2	2	2	2	2	2	2	2	2	2	2
-0.017972	0.546351		Discard		2907	2	Bud13	Bud13	2	4.9	0	9.6877	136750000	98803000	0.283217	0.264189	Bud13	BUD13 homolog	Q8R149-2;Q8R149	Isoform of Q8R149, Isoform 2 of BUD13 homolog;BUD13 homolog	Bud13	Bud13	Isoform of Q8R149, Isoform 2 of BUD13 homolog;BUD13 homolog	2	2	2	2	2	2	2	1	2	2	2	1	2	2	2	1
-0.103193	0.40612		Discard		2915	2	Nudcd3	Nudcd3	2	13.7	0	23.804	440550000	335870000	0.181504	0.151464	Nudcd3	NudC domain-containing protein 3	Q8R1N4-2;Q8R1N4;A0A0A0MQL8;Q8R1N4-4;Q8R1N4-3	Isoform of Q8R1N4, Isoform 2 of NudC domain-containing protein 3;NudC domain-containing protein 3;Isoform of Q8R1N4, NudC domain-containing protein 3 (Fragment);Isoform of Q8R1N4, Isoform 4 of NudC domain-containing protein 3;Isoform of Q8R1N4, Isoform 3 o	Nudcd3	Nudcd3	Isoform of Q8R1N4, Isoform 2 of NudC domain-containing protein 3;NudC domain-containing protein 3;Isoform of Q8R1N4, NudC domain-containing protein 3 (Fragment);Isoform of Q8R1N4, Isoform 4 of NudC domain-containing protein 3;Isoform of Q8R1N4, Isoform 3 o	5	2	2	2	2	1	0	2	2	1	0	2	2	1	0	2
0.370945	-0.18916		Discard		199	2	Znhit1	Znhit1	2	48.1	0	11.912	162160000	157860000	0.096796	0.0908925	Znhit1	Zinc finger HIT domain-containing protein 1	D3Z017;G8JL39;D3YZ34;A0A0R4J1S6;D3YZ33;Q8R331	Isoform of Q8R331, Zinc finger HIT domain-containing protein 1 (Fragment);Isoform of Q8R331, Zinc finger HIT domain-containing protein 1 (Fragment);Isoform of Q8R331, Zinc finger HIT domain-containing protein 1;Isoform of Q8R331, Zinc finger HIT domain-con	Znhit1	Znhit1	Isoform of Q8R331, Zinc finger HIT domain-containing protein 1 (Fragment);Isoform of Q8R331, Zinc finger HIT domain-containing protein 1 (Fragment);Isoform of Q8R331, Zinc finger HIT domain-containing protein 1;Isoform of Q8R331, Zinc finger HIT domain-con	6	2	2	2	1	1	1	2	1	1	1	2	1	1	1	2
-0.676088	0.410735		Discard		903	2	Cul7	Cul7	2	3.5	0.0039288	2.0846	25569000	19418000	0.0718353	-0.132677	Cul7	Cullin-7	F6Q1R4;Q8VE73-3;Q8VE73	Isoform of Q8VE73, Cullin-7 (Fragment);Isoform of Q8VE73, Isoform 2 of Cullin-7;Cullin-7	Cul7	Cul7	Isoform of Q8VE73, Cullin-7 (Fragment);Isoform of Q8VE73, Isoform 2 of Cullin-7;Cullin-7	3	2	2	2	1	1	0	0	1	1	0	0	1	1	0	0
-0.323137	0.222279		Discard		686	2	Ciapin1	Ciapin1	2	25.7	0	28.532	960090000	767090000	0.0537481	-0.0504287	Ciapin1	Anamorsin	E0CYY1;Q8WTY4	Isoform of Q8WTY4, Anamorsin (Fragment);Anamorsin	Ciapin1	Ciapin1	Isoform of Q8WTY4, Anamorsin (Fragment);Anamorsin	2	2	2	2	2	1	2	1	2	1	2	1	2	1	2	1
0.0880058	0.170475		Discard		326	2	Pqbp1	Pqbp1	2	35	0	60.364	538450000	569660000	0.70638	0.12924	Pqbp1	Polyglutamine-binding protein 1	A2AER9;A2AER8;Q91VJ5	Isoform of Q91VJ5, Polyglutamine-binding protein 1 (Fragment);Isoform of Q91VJ5, Polyglutamine-binding protein 1 (Fragment);Polyglutamine-binding protein 1	Pqbp1	Pqbp1	Isoform of Q91VJ5, Polyglutamine-binding protein 1 (Fragment);Isoform of Q91VJ5, Polyglutamine-binding protein 1 (Fragment);Polyglutamine-binding protein 1	3	2	2	2	1	1	2	1	1	1	2	1	1	1	2	1
-0.417405	-0.0896338		Discard		425	2	Plekhf2	Plekhf2	2	16.8	0	3.5561	35197000	30683000	0.437306	-0.25352	Plekhf2	Pleckstrin homology domain-containing family F member 2	A8Y5N8;Q91WB4	Isoform of Q91WB4, Pleckstrin homology domain-containing family F member 2 (Fragment);Pleckstrin homology domain-containing family F member 2	Plekhf2	Plekhf2	Isoform of Q91WB4, Pleckstrin homology domain-containing family F member 2 (Fragment);Pleckstrin homology domain-containing family F member 2	2	2	2	2	1	1	1	0	1	1	1	0	1	1	1	0
0.643579	-0.394295		Discard		188	2	Atpaf2	Atpaf2	2	12.1	0	5.9216	27148000	45415000	0.0706146	0.124642	Atpaf2	ATP synthase mitochondrial F1 complex assembly factor 2	A0A0R4J1C5;Q91YY4;H3BLF0	Isoform of Q91YY4, ATP synthase mitochondrial F1 complex assembly factor 2;ATP synthase mitochondrial F1 complex assembly factor 2;Isoform of Q91YY4, ATP synthase mitochondrial F1 complex assembly factor 2	Atpaf2	Atpaf2	Isoform of Q91YY4, ATP synthase mitochondrial F1 complex assembly factor 2;ATP synthase mitochondrial F1 complex assembly factor 2;Isoform of Q91YY4, ATP synthase mitochondrial F1 complex assembly factor 2	3	2	2	2	2	1	0	0	2	1	0	0	2	1	0	0
-0.284915	-0.179766		Discard		454	2	Grhpr	Grhpr	2	12.6	0	5.5321	93644000	63822000	0.848722	-0.23234	Grhpr	Glyoxylate reductase/hydroxypyruvate reductase	B1AXQ0;Q91Z53;D6REG4	Isoform of Q91Z53, Glyoxylate reductase/hydroxypyruvate reductase (Fragment);Glyoxylate reductase/hydroxypyruvate reductase;Isoform of Q91Z53, Glyoxylate reductase/hydroxypyruvate reductase	Grhpr	Grhpr	Isoform of Q91Z53, Glyoxylate reductase/hydroxypyruvate reductase (Fragment);Glyoxylate reductase/hydroxypyruvate reductase;Isoform of Q91Z53, Glyoxylate reductase/hydroxypyruvate reductase	3	2	2	2	1	1	0	1	1	1	0	1	1	1	0	1
-0.240435	0.174231		Discard		3126	2	Fam76a	Fam76a	2	7.2	0.0010998	2.8235	13420000	12870000	0.046139	-0.0331022	Fam76a	Protein FAM76A	Q922G2-2;Q922G2	Isoform of Q922G2, Isoform 2 of Protein FAM76A;Protein FAM76A	Fam76a	Fam76a	Isoform of Q922G2, Isoform 2 of Protein FAM76A;Protein FAM76A	2	2	2	2	1	1	2	0	1	1	2	0	1	1	2	0
0.162855	-0.496411		Discard		3127	2	Prmt3	Prmt3	2	3.8	0.0011071	2.933	15342000	16651000	0.153781	-0.166778	Prmt3	Protein arginine N-methyltransferase 3	Q922H1-2;Q922H1	Isoform of Q922H1, Isoform 2 of Protein arginine N-methyltransferase 3;Protein arginine N-methyltransferase 3	Prmt3	Prmt3	Isoform of Q922H1, Isoform 2 of Protein arginine N-methyltransferase 3;Protein arginine N-methyltransferase 3	2	2	2	2	1	1	2	1	1	1	2	1	1	1	2	1
0.260869	-0.265917		Discard		736	1	Rsl24d1	Rsl24d1	2	9.1	0	21.053	878020000	1031800000	0.00265753	-0.00252408	Rsl24d1	Probable ribosome biogenesis protein RLP24	E9PY85;Q99L28;G3UW80	Isoform of Q99L28, Probable ribosome biogenesis protein RLP24;Probable ribosome biogenesis protein RLP24;Isoform of Q99L28, Probable ribosome biogenesis protein RLP24	Rsl24d1	Rsl24d1	Isoform of Q99L28, Probable ribosome biogenesis protein RLP24;Probable ribosome biogenesis protein RLP24;Isoform of Q99L28, Probable ribosome biogenesis protein RLP24	3	2	2	1	2	2	2	2	2	2	2	2	1	1	1	1
0.89964	0.249805		Discard		2149	2	Mrpl43	Mrpl43	2	14.5	0	4.4385	43433000	45921000	0.484693	0.574722	Mrpl43	39S ribosomal protein L43, mitochondrial	Q5RL20;Q99N89	Isoform of Q99N89, 39S ribosomal protein L43, mitochondrial;39S ribosomal protein L43, mitochondrial	Mrpl43	Mrpl43	Isoform of Q99N89, 39S ribosomal protein L43, mitochondrial;39S ribosomal protein L43, mitochondrial	2	2	2	2	2	1	1	1	2	1	1	1	2	1	1	1
-0.334152	0.0263961		Discard		58	2	Uck2	Uck2	2	18	0	19.54	316500000	271640000	0.259491	-0.153878	Uck2	Uridine-cytidine kinase 2	A0A0A6YXG9;A0A0B4J1E5;Q99PM9;A0A0A6YXW7	Isoform of Q99PM9, Uridine-cytidine kinase 2 (Fragment);Isoform of Q99PM9, Uridine-cytidine kinase 2 (Fragment);Uridine-cytidine kinase 2;Isoform of Q99PM9, Uridine-cytidine kinase 2 (Fragment)	Uck2	Uck2	Isoform of Q99PM9, Uridine-cytidine kinase 2 (Fragment);Isoform of Q99PM9, Uridine-cytidine kinase 2 (Fragment);Uridine-cytidine kinase 2;Isoform of Q99PM9, Uridine-cytidine kinase 2 (Fragment)	4	2	2	2	2	1	1	2	2	1	1	2	2	1	1	2
-0.75521	0.277831		Discard		44	2	Pmf1	Pmf1	2	27.2	0	5.1505	46127000	47428000	0.140009	-0.23869	Pmf1	Polyamine-modulated factor 1	A0A0A6YVR2;Q9CPV5;Q9CPV5-2	Isoform of Q9CPV5, Polyamine-modulated factor 1 (Fragment);Polyamine-modulated factor 1;Isoform of Q9CPV5, Isoform 2 of Polyamine-modulated factor 1	Pmf1	Pmf1	Isoform of Q9CPV5, Polyamine-modulated factor 1 (Fragment);Polyamine-modulated factor 1;Isoform of Q9CPV5, Isoform 2 of Polyamine-modulated factor 1	3	2	2	2	1	1	1	2	1	1	1	2	1	1	1	2
-0.283966	0.129213		Discard		778	2	Ccdc43	Ccdc43	2	17.6	0	71.201	1114200000	836230000	0.112464	-0.0773765	Ccdc43	Coiled-coil domain-containing protein 43	E9Q2S9;Q9CR29-2;Q9CR29	Isoform of Q9CR29, Coiled-coil domain-containing protein 43;Isoform of Q9CR29, Isoform 2 of Coiled-coil domain-containing protein 43;Coiled-coil domain-containing protein 43	Ccdc43	Ccdc43	Isoform of Q9CR29, Coiled-coil domain-containing protein 43;Isoform of Q9CR29, Isoform 2 of Coiled-coil domain-containing protein 43;Coiled-coil domain-containing protein 43	3	2	2	2	2	1	1	1	2	1	1	1	2	1	1	1
-0.630238	-0.138028		Discard		748	2	Smurf1	Smurf1	2	3.3	0.0024026	2.3556	40607000	29830000	0.440403	-0.384133	Smurf1	E3 ubiquitin-protein ligase SMURF1	E9Q4K9;E9PYU8;Q9CUN6;A0A0G2JEN5	Isoform of Q9CUN6, E3 ubiquitin-protein ligase SMURF1;Isoform of Q9CUN6, E3 ubiquitin-protein ligase SMURF1;E3 ubiquitin-protein ligase SMURF1;Isoform of Q9CUN6, E3 ubiquitin-protein ligase SMURF1 (Fragment)	Smurf1	Smurf1	Isoform of Q9CUN6, E3 ubiquitin-protein ligase SMURF1;Isoform of Q9CUN6, E3 ubiquitin-protein ligase SMURF1;E3 ubiquitin-protein ligase SMURF1;Isoform of Q9CUN6, E3 ubiquitin-protein ligase SMURF1 (Fragment)	4	2	2	2	1	1	1	0	1	1	1	0	1	1	1	0
-0.120106	0.157962		Discard		236	2	Gemin7	Gemin7	2	45.7	0	9.8508	496870000	448920000	0.0391204	0.0189282	Gemin7	Gem-associated protein 7	D3Z684;A0A140LJ80;Q9CWY4	Isoform of Q9CWY4, Gem-associated protein 7 (Fragment);Isoform of Q9CWY4, Gem-associated protein 7 (Fragment);Gem-associated protein 7	Gemin7	Gemin7	Isoform of Q9CWY4, Gem-associated protein 7 (Fragment);Isoform of Q9CWY4, Gem-associated protein 7 (Fragment);Gem-associated protein 7	3	2	2	2	2	1	1	1	2	1	1	1	2	1	1	1
0.506805	-0.03492		Discard		3425	2	Yif1b	Yif1b	2	12.7	0	9.5928	73657000	85779000	0.264565	0.235942	Yif1b	Protein YIF1B	Q9CX30-2;Q9CX30;D3YY42;D3Z5F9;A0A140LHN0	Isoform of Q9CX30, Isoform 2 of Protein YIF1B;Protein YIF1B;Isoform of Q9CX30, Protein YIF1B;Isoform of Q9CX30, Protein YIF1B (Fragment);Isoform of Q9CX30, Protein YIF1B (Fragment)	Yif1b	Yif1b	Isoform of Q9CX30, Isoform 2 of Protein YIF1B;Protein YIF1B;Isoform of Q9CX30, Protein YIF1B;Isoform of Q9CX30, Protein YIF1B (Fragment);Isoform of Q9CX30, Protein YIF1B (Fragment)	5	2	2	2	1	2	2	0	1	2	2	0	1	2	2	0
-0.299081	-0.195096		Discard		3533	2	Fxyd6	Fxyd6	2	26.9	0	51.108	869220000	819730000	0.879319	-0.247088	Fxyd6	FXYD domain-containing ion transport regulator 6	Q9D164-2;Q9D164	Isoform of Q9D164, Isoform 2 of FXYD domain-containing ion transport regulator 6;FXYD domain-containing ion transport regulator 6	Fxyd6	Fxyd6	Isoform of Q9D164, Isoform 2 of FXYD domain-containing ion transport regulator 6;FXYD domain-containing ion transport regulator 6	2	2	2	2	2	1	2	2	2	1	2	2	2	1	2	2
1.09727	-0.451963		Discard		945	2	Mrpl13	Mrpl13	2	30.6	0	6.3439	38631000	44029000	0.125669	0.322655	Mrpl13	39S ribosomal protein L13, mitochondrial	F7CXG9;Q9D1P0	Isoform of Q9D1P0, 39S ribosomal protein L13, mitochondrial (Fragment);39S ribosomal protein L13, mitochondrial	Mrpl13	Mrpl13	Isoform of Q9D1P0, 39S ribosomal protein L13, mitochondrial (Fragment);39S ribosomal protein L13, mitochondrial	2	2	2	2	1	1	1	0	1	1	1	0	1	1	1	0
0.0112093	-0.0776532		Discard		3573	2	Naa38	Naa38	2	60.3	0	19.249	560540000	570070000	0.228217	-0.0332219	Naa38	N-alpha-acetyltransferase 38, NatC auxiliary subunit	Q9D2U5-2;Q9D2U5	Isoform of Q9D2U5, Isoform 2 of N-alpha-acetyltransferase 38, NatC auxiliary subunit;N-alpha-acetyltransferase 38, NatC auxiliary subunit	Naa38	Naa38	Isoform of Q9D2U5, Isoform 2 of N-alpha-acetyltransferase 38, NatC auxiliary subunit;N-alpha-acetyltransferase 38, NatC auxiliary subunit	2	2	2	2	2	2	2	1	2	2	2	1	2	2	2	1
-0.378719	0.0783504		Discard		586	2	Drap1	Drap1	2	13.6	0	4.9691	1577200000	1331400000	0.200747	-0.150184	Drap1	Dr1-associated corepressor	D3YYC2;F6T9K1;G3UXH5;D3YY09;Q9D6N5	Isoform of Q9D6N5, Dr1-associated corepressor;Isoform of Q9D6N5, Dr1-associated corepressor;Isoform of Q9D6N5, Dr1-associated corepressor;Isoform of Q9D6N5, Dr1-associated corepressor;Dr1-associated corepressor	Drap1	Drap1	Isoform of Q9D6N5, Dr1-associated corepressor;Isoform of Q9D6N5, Dr1-associated corepressor;Isoform of Q9D6N5, Dr1-associated corepressor;Isoform of Q9D6N5, Dr1-associated corepressor;Dr1-associated corepressor	5	2	2	2	2	1	1	1	2	1	1	1	2	1	1	1
-0.0628515	0.304897		Discard		342	2	Pir	Pir	2	8.3	0	6.0553	967550000	859620000	0.201059	0.121023	Pir	Pirin	A2AIH8;Q9D711	Isoform of Q9D711, Pirin (Fragment);Pirin	Pir	Pir	Isoform of Q9D711, Pirin (Fragment);Pirin	2	2	2	2	2	2	2	1	2	2	2	1	2	2	2	1
0.663937	-0.198243		Discard		610	2	Iscu	Iscu	2	12.5	0.0013643	2.7078	59123000	67454000	0.164486	0.232847	Iscu	Iron-sulfur cluster assembly enzyme ISCU, mitochondrial	D3Z0K9;D3Z7W0;Q9D7P6	Isoform of Q9D7P6, Iron-sulfur cluster assembly enzyme ISCU, mitochondrial (Fragment);Isoform of Q9D7P6, Iron-sulfur cluster assembly enzyme ISCU, mitochondrial;Iron-sulfur cluster assembly enzyme ISCU, mitochondrial	Iscu	Iscu	Isoform of Q9D7P6, Iron-sulfur cluster assembly enzyme ISCU, mitochondrial (Fragment);Isoform of Q9D7P6, Iron-sulfur cluster assembly enzyme ISCU, mitochondrial;Iron-sulfur cluster assembly enzyme ISCU, mitochondrial	3	2	2	2	2	2	2	1	2	2	2	1	2	2	2	1
0.331591	0.83542		Discard		211	2	Ccdc101	Ccdc101	2	15.8	0	4.7423	188490000	200740000	0.585935	0.583505	Ccdc101	SAGA-associated factor 29 homolog	A0A0U1RNH1;A0A0U1RPT9;Q9DA08	Isoform of Q9DA08, SAGA-associated factor 29;Isoform of Q9DA08, SAGA-associated factor 29;SAGA-associated factor 29	Ccdc101	Ccdc101	Isoform of Q9DA08, SAGA-associated factor 29;Isoform of Q9DA08, SAGA-associated factor 29;SAGA-associated factor 29	3	2	2	2	2	1	1	1	2	1	1	1	2	1	1	1
-0.36125	0.464743		Discard		669	2	Gpatch1	Gpatch1	2	2.7	0.0018898	2.519	66044000	50147000	0.0359066	0.0517468	Gpatch1	G patch domain-containing protein 1	D6RET6;Q9DBM1	Isoform of Q9DBM1, G patch domain-containing protein 1;G patch domain-containing protein 1	Gpatch1	Gpatch1	Isoform of Q9DBM1, G patch domain-containing protein 1;G patch domain-containing protein 1	2	2	2	2	2	1	2	0	2	1	2	0	2	1	2	0
0.041243	0.202389		Discard		295	2	Mycbp	Mycbp	2	25.3	0	31.207	651210000	682150000	0.429432	0.121816	Mycbp	C-Myc-binding protein	A2A7K5;Q9EQS3	Isoform of Q9EQS3, C-Myc-binding protein;C-Myc-binding protein	Mycbp	Mycbp	Isoform of Q9EQS3, C-Myc-binding protein;C-Myc-binding protein	2	2	2	2	2	1	1	1	2	1	1	1	2	1	1	1
0.206143	0.452353		Discard		3836	2	Reep6	Reep6	2	13.2	0	14.159	467940000	461890000	0.642475	0.329248	Reep6	Receptor expression-enhancing protein 6;Receptor expression-enhancing protein	Q9JM62-2;Q9JM62;D3Z6V2	Isoform of Q9JM62, Isoform 2 of Receptor expression-enhancing protein 6;Receptor expression-enhancing protein 6;Isoform of Q9JM62, Receptor expression-enhancing protein	Reep6	Reep6	Isoform of Q9JM62, Isoform 2 of Receptor expression-enhancing protein 6;Receptor expression-enhancing protein 6;Isoform of Q9JM62, Receptor expression-enhancing protein	3	2	2	2	2	2	2	2	2	2	2	2	2	2	2	2
0.0743684	-0.281906		Discard		41	2	Macf1	Macf1	2	9.2	0	23.057	257510000	297140000	0.177699	-0.103769	Macf1		A0A0A0MQH5	Isoform of Q9QXZ0, Microtubule-actin cross-linking factor 1 (Fragment)	Macf1	Macf1	Isoform of Q9QXZ0, Microtubule-actin cross-linking factor 1 (Fragment)	1	15	2	2	14	4	9	5	2	1	1	0	2	1	1	0
-0.333007	0.0105993		Discard		617	2	Numb	Numb	2	19.5	0	3.5871	37097000	32108000	0.283783	-0.161204	Numb	Protein numb homolog	D3Z549;D3Z7I6;D3Z1E8;Q05BE7;Q9QZS3-4;Q9QZS3-2;Q9QZS3-3;Q9QZS3;D3Z7J1;F8WJ71	Isoform of Q9QZS3, Protein numb homolog (Fragment);Isoform of Q9QZS3, Protein numb homolog (Fragment);Isoform of Q9QZS3, Protein numb homolog (Fragment);Isoform of Q9QZS3, Numb protein;Isoform of Q9QZS3, Isoform 4 of Protein numb homolog;Isoform of Q9QZS3,	Numb	Numb	Isoform of Q9QZS3, Protein numb homolog (Fragment);Isoform of Q9QZS3, Protein numb homolog (Fragment);Isoform of Q9QZS3, Protein numb homolog (Fragment);Isoform of Q9QZS3, Numb protein;Isoform of Q9QZS3, Isoform 4 of Protein numb homolog;Isoform of Q9QZS3,	10	2	2	2	2	1	0	1	2	1	0	1	2	1	0	1
0.34153	-0.305212		Discard		712	2	Mpdu1	Mpdu1	2	20.8	0	4.9434	277720000	428340000	0.0157935	0.0181593	Mpdu1	Mannose-P-dolichol utilization defect 1 protein	E9PVP3;Q5F2B1;F6XX36;Q8R0J2;Q9R0Q9;F6ZGG4	Isoform of Q9R0Q9, Mannose-P-dolichol utilization defect 1 protein;Isoform of Q9R0Q9, Mannose-P-dolichol utilization defect 1 protein (Fragment);Isoform of Q9R0Q9, Mannose-P-dolichol utilization defect 1 protein (Fragment);Isoform of Q9R0Q9, Mannose-P-doli	Mpdu1	Mpdu1	Isoform of Q9R0Q9, Mannose-P-dolichol utilization defect 1 protein;Isoform of Q9R0Q9, Mannose-P-dolichol utilization defect 1 protein (Fragment);Isoform of Q9R0Q9, Mannose-P-dolichol utilization defect 1 protein (Fragment);Isoform of Q9R0Q9, Mannose-P-doli	6	2	2	2	2	2	2	2	2	2	2	2	2	2	2	2
-0.167928	-0.118493		Discard		256	2	Bpnt1	Bpnt1	2	27.7	0	3.7608	51897000	43719000	0.963343	-0.14321	Bpnt1	3(2),5-bisphosphate nucleotidase 1	D3Z5X0;A0A1B0GRV0;Q9Z0S1	Isoform of Q9Z0S1, 3(2),5-bisphosphate nucleotidase 1 (Fragment);Isoform of Q9Z0S1, 3(2),5-bisphosphate nucleotidase 1;3(2),5-bisphosphate nucleotidase 1	Bpnt1	Bpnt1	Isoform of Q9Z0S1, 3(2),5-bisphosphate nucleotidase 1 (Fragment);Isoform of Q9Z0S1, 3(2),5-bisphosphate nucleotidase 1;3(2),5-bisphosphate nucleotidase 1	3	2	2	2	2	1	2	2	2	1	2	2	2	1	2	2
0.917012	0.0261316		Discard		660	2	Mrpl40	Mrpl40	2	14.8	0.0013657	2.7194	60762000	89311000	0.317076	0.471572	Mrpl40	39S ribosomal protein L40, mitochondrial	D3Z7C0;Q9Z2Q5	Isoform of Q9Z2Q5, 39S ribosomal protein L40, mitochondrial;39S ribosomal protein L40, mitochondrial	Mrpl40	Mrpl40	Isoform of Q9Z2Q5, 39S ribosomal protein L40, mitochondrial;39S ribosomal protein L40, mitochondrial	2	2	2	2	2	1	1	1	2	1	1	1	2	1	1	1
0.52717	0.32431		Discard		3920	2	Khdrbs3	Khdrbs3	2	5.5	0	3.6221	86855000	90009000	0.82712	0.42574	Khdrbs3	KH domain-containing, RNA-binding, signal transduction-associated protein 3	Q9R226;A0A087WSL3;A0A087WR32	KH domain-containing, RNA-binding, signal transduction-associated protein 3	Khdrbs3	Khdrbs3	KH domain-containing, RNA-binding, signal transduction-associated protein 3	3	3	2	2	2	1	1	3	1	1	1	2	1	1	1	2
-0.00294615	0.088899		Discard		1658	2	Klf16	Klf16	2	22.7	0	13.629	806810000	785280000	0.283087	0.0429764	Klf16	Krueppel-like factor 16	P58334	Krueppel-like factor 16	Klf16	Klf16	Krueppel-like factor 16	1	2	2	2	2	1	2	2	2	1	2	2	2	1	2	2
-0.0724828	-0.0430645		Discard		2106	2	Ice2	Ice2	2	2	0	6.0388	200340000	210550000	0.799393	-0.0577737	Ice2	Little elongation complex subunit 2	Q3UZ18	Little elongation complex subunit 2	Ice2	Ice2	Little elongation complex subunit 2	1	2	2	2	1	1	0	2	1	1	0	2	1	1	0	2
0.173895	-0.0867838		Discard		1345	2	Lamp1	Lamp1	2	5.7	0	4.5825	166360000	191490000	0.0998035	0.0435556	Lamp1	Lysosome-associated membrane glycoprotein 1	P11438	Lysosome-associated membrane glycoprotein 1	Lamp1	Lamp1	Lysosome-associated membrane glycoprotein 1	1	2	2	2	1	2	2	2	1	2	2	2	1	2	2	2
0.629287	0.15946		Discard		2431	2	Mlec	Mlec	2	6.5	0	4.3666	46720000	63644000	0.465965	0.394373	Mlec	Malectin	Q6ZQI3	Malectin	Mlec	Mlec	Malectin	1	2	2	2	1	1	2	1	1	1	2	1	1	1	2	1
-0.303187	-0.635244		Discard		2260	2	Melk	Melk	2	5	0	12.946	1622900000	1574400000	0.664521	-0.469215	Melk	Maternal embryonic leucine zipper kinase	Q61846;A2ALQ9;A2ALR0	Maternal embryonic leucine zipper kinase;Isoform of Q61846, Maternal embryonic leucine zipper kinase (Fragment);Isoform of Q61846, Maternal embryonic leucine zipper kinase (Fragment)	Melk	Melk	Maternal embryonic leucine zipper kinase;Isoform of Q61846, Maternal embryonic leucine zipper kinase (Fragment);Isoform of Q61846, Maternal embryonic leucine zipper kinase (Fragment)	3	2	2	2	2	1	1	1	2	1	1	1	2	1	1	1
-0.114035	0.242516		Discard		2435	2	Myl12a	Myl12a	2	22.1	0	30.156	552880000	516250000	0.108006	0.0642403	Myl12a		Q6ZWQ9;D3YV37	MCG5400;Isoform of Q6ZWQ9, Protein Myl12a (Fragment)	Myl12a	Myl12a	MCG5400;Isoform of Q6ZWQ9, Protein Myl12a (Fragment)	2	8	2	2	6	6	7	6	2	1	1	1	2	1	1	1
-0.266542	-0.53067		Discard		17	2	2210011C24Rik	2210011C24Rik	2	16	0	34.725	152120000	130170000	0.69106	-0.398606	2210011C24Rik		A0A087WQ89;F6WBA1;A0A087WR51	MCG5930;Isoform of A0A087WQ89, Protein 2210011C24Rik (Fragment);Isoform of A0A087WQ89, Protein 2210011C24Rik (Fragment)	2210011C24Rik	2210011C24Rik	MCG5930;Isoform of A0A087WQ89, Protein 2210011C24Rik (Fragment);Isoform of A0A087WQ89, Protein 2210011C24Rik (Fragment)	3	2	2	2	2	1	2	2	2	1	2	2	2	1	2	2
-0.0487107	-0.0988237		Discard		2952	2	0610009B22Rik;Trappc2	0610009B22Rik;Trappc2	2	18.6	0	7.878	837690000	813900000	0.680984	-0.0737672	0610009B22Rik;Trappc2	Trafficking protein particle complex subunit 2	Q8R3W2;Q9CQP2	MCG6979, isoform CRA_a;Trafficking protein particle complex subunit 2	0610009B22Rik;Trappc2	0610009B22Rik;Trappc2	MCG6979, isoform CRA_a;Trafficking protein particle complex subunit 2	2	2	2	2	2	1	1	1	2	1	1	1	2	1	1	1
0.418352	0.242738		Discard		3626	2	Med11	Med11	2	33.3	0	23.422	575020000	559470000	0.781737	0.330545	Med11	Mediator of RNA polymerase II transcription subunit 11	Q9D8C6;G3UZ31	Mediator of RNA polymerase II transcription subunit 11;Isoform of Q9D8C6, Mediator of RNA polymerase II transcription subunit 11	Med11	Med11	Mediator of RNA polymerase II transcription subunit 11;Isoform of Q9D8C6, Mediator of RNA polymerase II transcription subunit 11	2	2	2	2	2	1	2	1	2	1	2	1	2	1	2	1
-0.0630474	0.442222		Discard		2498	2	Pgrmc2	Pgrmc2	2	14.7	0	16.258	188780000	176670000	0.229034	0.189587	Pgrmc2	Membrane-associated progesterone receptor component 2	Q80UU9	Membrane-associated progesterone receptor component 2	Pgrmc2	Pgrmc2	Membrane-associated progesterone receptor component 2	1	3	2	2	3	2	2	1	2	1	1	0	2	1	1	0
0.162468	0.961086		Discard		3043	1	Map1lc3a	Map1lc3a	2	11.6	0	4.6379	512970000	386780000	0.405177	0.561777	Map1lc3a	Microtubule-associated proteins 1A/1B light chain 3A	Q91VR7	Microtubule-associated proteins 1A/1B light chain 3A	Map1lc3a	Map1lc3a	Microtubule-associated proteins 1A/1B light chain 3A	1	2	2	1	1	2	2	1	1	2	2	1	1	1	1	1
-0.233295	-0.318461		Discard		3652	2	Mrgbp	Mrgbp	2	10.8	0	9.5595	1013900000	977660000	1.01101	-0.275878	Mrgbp	MRG/MORF4L-binding protein	Q9DAT2;Q9DAT2-2	MRG/MORF4L-binding protein;Isoform of Q9DAT2, Isoform 2 of MRG/MORF4L-binding protein	Mrgbp	Mrgbp	MRG/MORF4L-binding protein;Isoform of Q9DAT2, Isoform 2 of MRG/MORF4L-binding protein	2	2	2	2	2	1	1	1	2	1	1	1	2	1	1	1
0.735349	0.341958		Discard		3224	2	Mmtag2	Mmtag2	2	8.8	0.0076943	1.7786	8362000	8791800	0.651906	0.538653	Mmtag2	Multiple myeloma tumor-associated protein 2 homolog	Q99LX5	Multiple myeloma tumor-associated protein 2 homolog	Mmtag2	Mmtag2	Multiple myeloma tumor-associated protein 2 homolog	1	2	2	2	1	1	0	0	1	1	0	0	1	1	0	0
0.660016	0.138632		Discard		2305	2	Aga	Aga	2	12.4	0	16.834	177150000	169260000	0.433919	0.399324	Aga	N(4)-(beta-N-acetylglucosaminyl)-L-asparaginase;Glycosylasparaginase alpha chain;Glycosylasparaginase beta chain	Q64191;B7ZNK6	N(4)-(beta-N-acetylglucosaminyl)-L-asparaginase;Isoform of Q64191, Aga protein	Aga	Aga	N(4)-(beta-N-acetylglucosaminyl)-L-asparaginase;Isoform of Q64191, Aga protein	2	2	2	2	2	1	1	2	2	1	1	2	2	1	1	2
0.426962	0.139601		Discard		3689	2	Ndufs7	Ndufs7	2	15.2	0	5.3515	112580000	109410000	0.524585	0.283282	Ndufs7	NADH dehydrogenase [ubiquinone] iron-sulfur protein 7, mitochondrial	Q9DC70	NADH dehydrogenase [ubiquinone] iron-sulfur protein 7, mitochondrial	Ndufs7	Ndufs7	NADH dehydrogenase [ubiquinone] iron-sulfur protein 7, mitochondrial	1	2	2	2	1	1	1	1	1	1	1	1	1	1	1	1
-0.190059	0.416789		Discard		3674	2	Wwp2	Wwp2	2	2.5	0	3.6783	194580000	131980000	0.112174	0.113365	Wwp2	NEDD4-like E3 ubiquitin-protein ligase WWP2	Q9DBH0	NEDD4-like E3 ubiquitin-protein ligase WWP2	Wwp2	Wwp2	NEDD4-like E3 ubiquitin-protein ligase WWP2	1	2	2	2	1	1	1	2	1	1	1	2	1	1	1	2
-0.383605	0.519921		Discard		1132	2	Ogg1	Ogg1	2	8.1	0	10.384	73551000	79406000	0.0435093	0.0681582	Ogg1	N-glycosylase/DNA lyase;8-oxoguanine DNA glycosylase;DNA-(apurinic or apyrimidinic site) lyase	O08760;A0A0N4SV11;A0A0N4SUR7	N-glycosylase/DNA lyase;Isoform of O08760, N-glycosylase/DNA lyase;Isoform of O08760, N-glycosylase/DNA lyase	Ogg1	Ogg1	N-glycosylase/DNA lyase;Isoform of O08760, N-glycosylase/DNA lyase;Isoform of O08760, N-glycosylase/DNA lyase	3	2	2	2	2	1	1	0	2	1	1	0	2	1	1	0
-0.0938637	0.0645553		Discard		1647	2	Ncstn	Ncstn	2	2.7	0.0036998	2.1898	64695000	71576000	0.0537743	-0.0146542	Ncstn	Nicastrin	P57716;D6RCJ2	Nicastrin;Isoform of P57716, Nicastrin	Ncstn	Ncstn	Nicastrin;Isoform of P57716, Nicastrin	2	2	2	2	1	1	1	0	1	1	1	0	1	1	1	0
-0.301426	0.0464144		Discard		2143	2	Nsrp1	Nsrp1	2	4.6	0	6.006	92544000	75876000	0.223833	-0.127506	Nsrp1	Nuclear speckle splicing regulatory protein 1	Q5NCR9	Nuclear speckle splicing regulatory protein 1	Nsrp1	Nsrp1	Nuclear speckle splicing regulatory protein 1	1	2	2	2	2	1	1	1	2	1	1	1	2	1	1	1
-0.188759	0.390964		Discard		1376	2	Nme1	Nme1	2	16.4	0	29.411	2431600000	2037300000	0.104384	0.101102	Nme1	Nucleoside diphosphate kinase A;Nucleoside diphosphate kinase	P15532;Q5NC80	Nucleoside diphosphate kinase A;Isoform of P15532, Nucleoside diphosphate kinase (Fragment)	Nme1	Nme1	Nucleoside diphosphate kinase A;Isoform of P15532, Nucleoside diphosphate kinase (Fragment)	2	11	2	2	8	8	8	6	1	2	1	1	1	2	1	1
-0.365388	0.0922171		Discard		3290	2	Nudcd2	Nudcd2	2	22.3	0	28.574	442320000	368650000	0.182181	-0.136586	Nudcd2	NudC domain-containing protein 2	Q9CQ48;E0CYQ2	NudC domain-containing protein 2;Isoform of Q9CQ48, NudC domain-containing protein 2	Nudcd2	Nudcd2	NudC domain-containing protein 2;Isoform of Q9CQ48, NudC domain-containing protein 2	2	2	2	2	2	1	1	1	2	1	1	1	2	1	1	1
0.570269	0.412405		Discard		1989	2	Pdlim7	Pdlim7	2	4.8	0.0002849	3.289	58456000	50733000	0.993941	0.491337	Pdlim7	PDZ and LIM domain protein 7	Q3TJD7;B8JJB2;B8JJB3;Q8BVJ7;Q3TJD7-3	PDZ and LIM domain protein 7;Isoform of Q3TJD7, PDZ and LIM domain protein 7 (Fragment);Isoform of Q3TJD7, PDZ and LIM domain 7, isoform CRA_g;Isoform of Q3TJD7, PDZ and LIM domain 7, isoform CRA_f;Isoform of Q3TJD7, Isoform 3 of PDZ and LIM domain protein	Pdlim7	Pdlim7	PDZ and LIM domain protein 7;Isoform of Q3TJD7, PDZ and LIM domain protein 7 (Fragment);Isoform of Q3TJD7, PDZ and LIM domain 7, isoform CRA_g;Isoform of Q3TJD7, PDZ and LIM domain 7, isoform CRA_f;Isoform of Q3TJD7, Isoform 3 of PDZ and LIM domain protein	5	2	2	2	2	1	0	0	2	1	0	0	2	1	0	0
0.23008	0.715367		Discard		1669	2	Pcif1	Pcif1	2	3	0	3.9806	29347000	23561000	0.520138	0.472724	Pcif1	Phosphorylated CTD-interacting factor 1	P59114	Phosphorylated CTD-interacting factor 1	Pcif1	Pcif1	Phosphorylated CTD-interacting factor 1	1	2	2	2	1	1	0	0	1	1	0	0	1	1	0	0
-0.793107	0.0702393		Discard		3221	2	Psph	Psph	2	10.7	0	6.3519	251930000	190210000	0.254743	-0.361434	Psph	Phosphoserine phosphatase	Q99LS3;A0A0J9YVH9	Phosphoserine phosphatase;Isoform of Q99LS3, Phosphoserine phosphatase (Fragment)	Psph	Psph	Phosphoserine phosphatase;Isoform of Q99LS3, Phosphoserine phosphatase (Fragment)	2	2	2	2	2	1	1	1	2	1	1	1	2	1	1	1
0.107956	-0.0246034		Discard		2962	2	Arl6ip5	Arl6ip5	2	16	0	21.592	175990000	207880000	0.192025	0.0416761	Arl6ip5	PRA1 family protein 3	Q8R5J9	PRA1 family protein 3	Arl6ip5	Arl6ip5	PRA1 family protein 3	1	2	2	2	1	1	2	2	1	1	2	2	1	1	2	2
-0.134873	0.219203		Discard		3044	2	Brk1	Brk1	2	32	0	15.034	452620000	408460000	0.0699937	0.0421648	Brk1	Protein BRICK1	Q91VR8	Protein BRICK1	Brk1	Brk1	Protein BRICK1	1	2	2	2	2	1	1	1	2	1	1	1	2	1	1	1
-0.344044	0.306966		Discard		3070	2	Dr1	Dr1	2	21	0	36.116	2871500000	2236400000	0.0160217	-0.018539	Dr1	Protein Dr1	Q91WV0	Protein Dr1	Dr1	Dr1	Protein Dr1	1	2	2	2	2	2	2	2	2	2	2	2	2	2	2	2
-0.0788837	0.333843		Discard		3507	2	Lman1	Lman1	2	4.1	0	5.3687	227130000	210600000	0.188615	0.12748	Lman1	Protein ERGIC-53	Q9D0F3	Protein ERGIC-53	Lman1	Lman1	Protein ERGIC-53	1	2	2	2	2	2	2	0	2	2	2	0	2	2	2	0
-0.218061	0.838925		Discard		3117	2	Fam49b	Fam49b	2	7.4	0	9.088	398480000	341950000	0.179212	0.310432	Fam49b	Protein FAM49B	Q921M7	Protein FAM49B	Fam49b	Fam49b	Protein FAM49B	1	2	2	2	2	2	2	1	2	2	2	1	2	2	2	1
0.0184917	0.177001		Discard		3608	2	Fam83d	Fam83d	2	4.8	0	5.9039	76603000	70936000	0.36278	0.0977462	Fam83d	Protein FAM83D	Q9D7I8;Q9D7I8-2	Protein FAM83D;Isoform of Q9D7I8, Isoform 2 of Protein FAM83D	Fam83d	Fam83d	Protein FAM83D;Isoform of Q9D7I8, Isoform 2 of Protein FAM83D	2	2	2	2	2	1	1	1	2	1	1	1	2	1	1	1
0.25544	-0.184725		Discard		1108	2	Gm9242;Hnrnpa3;Gm6793	Gm9242;Hnrnpa3;Gm6793	2	3.9	0	6.6579	17263000000	17859000000	0.0464389	0.0353578	Gm9242;Hnrnpa3;Gm6793	Heterogeneous nuclear ribonucleoprotein A3	J3QNY1;Q8BG05-2;B2RXM2	Protein Gm9242;Isoform of Q8BG05, Isoform 2 of Heterogeneous nuclear ribonucleoprotein A3;EG627828 protein	Gm9242;Hnrnpa3;Gm6793	Gm9242;Hnrnpa3;Gm6793	Protein Gm9242;Isoform of Q8BG05, Isoform 2 of Heterogeneous nuclear ribonucleoprotein A3;EG627828 protein	3	31	2	2	28	22	26	25	2	2	2	2	2	2	2	2
-0.278129	-0.217603		Discard		2492	2	Khnyn	Khnyn	2	4.2	0	5.428	203810000	206360000	1.11157	-0.247866	Khnyn	Protein KHNYN	Q80U38	Protein KHNYN	Khnyn	Khnyn	Protein KHNYN	1	2	2	2	1	1	0	0	1	1	0	0	1	1	0	0
-0.488107	0.474673		Discard		1969	2	Patl1	Patl1	2	3.5	0	4.305	33903000	19174000	0.00387486	-0.00671709	Patl1	Protein PAT1 homolog 1	Q3TC46	Protein PAT1 homolog 1	Patl1	Patl1	Protein PAT1 homolog 1	1	2	2	2	1	1	0	0	1	1	0	0	1	1	0	0
0.380175	0.135		Discard		2741	1	Prps1l1	Prps1l1	2	4.1	0	7.3102	183800000	172290000	0.548553	0.257588	Prps1l1		Q8C5R8	Protein Prps1l1	Prps1l1	Prps1l1	Protein Prps1l1	1	7	2	1	6	5	5	5	1	1	1	1	1	1	1	1
-0.299294	0.636257		Discard		900	2	Raph1	Raph1	2	2.5	0	6.5487	55923000	57684000	0.107954	0.168482	Raph1		F2Z3U3;F2Z4B7;G5E867	Protein Raph1;Isoform of F2Z3U3, Protein Raph1;Isoform of F2Z3U3, MCG116540, isoform CRA_b	Raph1	Raph1	Protein Raph1;Isoform of F2Z3U3, Protein Raph1;Isoform of F2Z3U3, MCG116540, isoform CRA_b	3	2	2	2	1	1	1	0	1	1	1	0	1	1	1	0
0.181802	0.27535		Discard		3354	2	Rer1	Rer1	2	15.3	0	7.2485	175960000	196390000	0.891103	0.228576	Rer1	Protein RER1	Q9CQU3	Protein RER1	Rer1	Rer1	Protein RER1	1	2	2	2	2	1	2	0	2	1	2	0	2	1	2	0
0.604736	0.389489		Discard		3832	2	Sec61a2	Sec61a2	2	8.6	0	6.52	128930000	144910000	0.867319	0.497112	Sec61a2	Protein transport protein Sec61 subunit alpha isoform 2	Q9JLR1;Q9CYJ6	Protein transport protein Sec61 subunit alpha isoform 2;Isoform of Q9JLR1, Protein transport protein Sec61 subunit alpha isoform 2	Sec61a2	Sec61a2	Protein transport protein Sec61 subunit alpha isoform 2;Isoform of Q9JLR1, Protein transport protein Sec61 subunit alpha isoform 2	2	4	2	2	2	2	4	2	1	1	2	1	1	1	2	1
0.485118	0.182426		Discard		1677	2	Sec61g	Sec61g	2	36.8	0	17.113	709510000	686170000	0.567004	0.333772	Sec61g	Protein transport protein Sec61 subunit gamma	P60060;G3UWH0	Protein transport protein Sec61 subunit gamma;Isoform of P60060, MCG7641, isoform CRA_b	Sec61g	Sec61g	Protein transport protein Sec61 subunit gamma;Isoform of P60060, MCG7641, isoform CRA_b	2	2	2	2	2	2	2	2	2	2	2	2	2	2	2	2
0.226015	-0.107286		Discard		3179	2	Unc45a	Unc45a	2	3.7	0	10.044	230070000	217380000	0.106713	0.0593645	Unc45a	Protein unc-45 homolog A	Q99KD5;D6RIN1	Protein unc-45 homolog A;Isoform of Q99KD5, Protein unc-45 homolog A	Unc45a	Unc45a	Protein unc-45 homolog A;Isoform of Q99KD5, Protein unc-45 homolog A	2	2	2	2	1	2	1	1	1	2	1	1	1	2	1	1
-0.353893	0.036659		Discard		2506	2	Vac14	Vac14	2	4.3	0	5.4616	147890000	119060000	0.247405	-0.158617	Vac14	Protein VAC14 homolog	Q80WQ2	Protein VAC14 homolog	Vac14	Vac14	Protein VAC14 homolog	1	2	2	2	2	1	1	1	2	1	1	1	2	1	1	1
0.130008	-0.0593554		Discard		2662	2	Zcchc3	Zcchc3	2	5.8	0	4.0232	71146000	91832000	0.112014	0.0353265	Zcchc3		Q8BPK2	Protein Zcchc3	Zcchc3	Zcchc3	Protein Zcchc3	1	2	2	2	2	1	1	1	2	1	1	1	2	1	1	1
0.917012	0.194774		Discard		3483	2	Zfp655	Zfp655	2	4.3	0	7.819	125470000	148590000	0.435616	0.555893	Zfp655		Q9CZP3	Protein Zfp655	Zfp655	Zfp655	Protein Zfp655	1	2	2	2	2	1	1	2	2	1	1	2	2	1	1	2
0.065848	-0.101919		Discard		3913	2	Plp2	Plp2	2	17.8	0	14.091	399950000	390780000	0.0628959	-0.0180355	Plp2	Proteolipid protein 2	Q9R1Q7	Proteolipid protein 2	Plp2	Plp2	Proteolipid protein 2	1	2	2	2	2	2	2	2	2	2	2	2	2	2	2	2
-0.114285	0.354354		Discard		3785	2	Rangrf	Rangrf	2	28.6	0	12.532	241500000	236150000	0.155762	0.120034	Rangrf	Ran guanine nucleotide release factor	Q9JIB0	Ran guanine nucleotide release factor	Rangrf	Rangrf	Ran guanine nucleotide release factor	1	2	2	2	1	1	2	2	1	1	2	2	1	1	2	2
-0.284757	0.0389843		Discard		1693	2	Rab10	Rab10	2	11.5	0	13.545	1144700000	1016400000	0.231645	-0.122886	Rab10	Ras-related protein Rab-10	P61027	Ras-related protein Rab-10	Rab10	Rab10	Ras-related protein Rab-10	1	3	2	2	3	3	3	3	2	2	2	2	2	2	2	2
0.00144204	-0.168257		Discard		2416	2	Rab35	Rab35	2	16.4	0	18.39	207820000	221650000	0.296317	-0.0834075	Rab35	Ras-related protein Rab-35	Q6PHN9	Ras-related protein Rab-35	Rab35	Rab35	Ras-related protein Rab-35	1	2	2	2	2	1	2	1	2	1	2	1	2	1	2	1
-0.420916	0.20224		Discard		2272	2	Rbm38;Rbm24	Rbm38;Rbm24	2	15.2	0	15.913	291120000	205740000	0.10505	-0.109338	Rbm38;Rbm24	RNA-binding protein 38;RNA-binding protein 24	Q62176;G3UWQ8;G3UXN1;G3UWX7;D3Z4I3	RNA-binding protein 38;Isoform of Q62176, RNA-binding protein 38;Isoform of Q62176, RNA-binding protein 38 (Fragment);Isoform of Q62176, RNA-binding protein 38 (Fragment);RNA-binding protein 24	Rbm38;Rbm24	Rbm38;Rbm24	RNA-binding protein 38;Isoform of Q62176, RNA-binding protein 38;Isoform of Q62176, RNA-binding protein 38 (Fragment);Isoform of Q62176, RNA-binding protein 38 (Fragment);RNA-binding protein 24	5	2	2	2	2	1	1	0	2	1	1	0	2	1	1	0
-0.154297	-0.0281448		Discard		4020	2	Stk25;Stk26	Stk25;Stk26	2	6.8	0.00028193	3.1326	47469000	38438000	0.414382	-0.091221	Stk25;Stk26	Serine/threonine-protein kinase 25;Serine/threonine-protein kinase 26	Q9Z2W1;D3Z359;A2AD84;Q99JT2	Serine/threonine-protein kinase 25;Isoform of Q9Z2W1, Serine/threonine-protein kinase 25 (Fragment);Isoform of Q99JT2, Serine/threonine-protein kinase 26;Serine/threonine-protein kinase 26	Stk25;Stk26	Stk25;Stk26	Serine/threonine-protein kinase 25;Isoform of Q9Z2W1, Serine/threonine-protein kinase 25 (Fragment);Isoform of Q99JT2, Serine/threonine-protein kinase 26;Serine/threonine-protein kinase 26	4	6	2	2	5	3	3	3	2	1	1	0	2	1	1	0
-0.209745	-0.0153548		Discard		1865	2	Serf2;Serf1	Serf2;Serf1	2	28.8	0	3.7673	27010000	23300000	0.343444	-0.11255	Serf2;Serf1	Small EDRK-rich factor 2;Small EDRK-rich factor 1	P84102;A2ARQ2;B2KF73;D6RCY2;D6RIP7;A2ARQ4;O88892	Small EDRK-rich factor 2;Isoform of P84102, Small EDRK-rich factor 2;Isoform of O88892, Small EDRK-rich factor 1;Isoform of P84102, Small EDRK-rich factor 2;Isoform of P84102, Small EDRK-rich factor 2;Isoform of P84102, Small EDRK-rich factor 2;Small EDRK-	Serf2;Serf1	Serf2;Serf1	Small EDRK-rich factor 2;Isoform of P84102, Small EDRK-rich factor 2;Isoform of O88892, Small EDRK-rich factor 1;Isoform of P84102, Small EDRK-rich factor 2;Isoform of P84102, Small EDRK-rich factor 2;Isoform of P84102, Small EDRK-rich factor 2;Small EDRK-	7	2	2	2	2	2	0	1	2	2	0	1	2	2	0	1
-0.769944	0.288963		Discard		2464	2	Spag7	Spag7	2	15.9	0	40.064	955850000	628960000	0.137529	-0.240491	Spag7	Sperm-associated antigen 7	Q7TNE3;Q5SX56	Sperm-associated antigen 7;Isoform of Q7TNE3, Sperm-associated antigen 7 (Fragment)	Spag7	Spag7	Sperm-associated antigen 7;Isoform of Q7TNE3, Sperm-associated antigen 7 (Fragment)	2	2	2	2	2	1	1	1	2	1	1	1	2	1	1	1
-0.343824	0.44438		Discard		1879	2	Sms	Sms	2	9.8	0.0018965	2.5939	122000000	121360000	0.0365811	0.050278	Sms	Spermine synthase	P97355	Spermine synthase	Sms	Sms	Spermine synthase	1	2	2	2	1	1	1	1	1	1	1	1	1	1	1	1
0.0721745	0.447839		Discard		1122	2	Esrra	Esrra	2	9	0	43.029	671010000	520270000	0.399816	0.260007	Esrra	Steroid hormone receptor ERR1	O08580;G3UZQ2	Steroid hormone receptor ERR1	Esrra	Esrra	Steroid hormone receptor ERR1	2	3	2	2	3	3	1	3	2	2	0	2	2	2	0	2
-0.163963	0.255098		Discard		1897	2	Smn1	Smn1	2	10.8	0	9.4158	88710000	83100000	0.0636504	0.0455678	Smn1	Survival motor neuron protein	P97801;B8JJX7	Survival motor neuron protein;Isoform of P97801, Survival motor neuron protein (Fragment)	Smn1	Smn1	Survival motor neuron protein;Isoform of P97801, Survival motor neuron protein (Fragment)	2	2	2	2	2	1	1	1	2	1	1	1	2	1	1	1
-0.140062	0.315792		Discard		3352	2	Txndc12	Txndc12	2	17.1	0	14.218	390410000	294110000	0.115906	0.0878647	Txndc12	Thioredoxin domain-containing protein 12	Q9CQU0	Thioredoxin domain-containing protein 12	Txndc12	Txndc12	Thioredoxin domain-containing protein 12	1	2	2	2	2	2	1	2	2	2	1	2	2	2	1	2
-0.136347	-0.0278618		Discard		1805	2	Supt4h1b;Supt4h1a;Supt4a	Supt4h1b;Supt4h1a;Supt4a	2	21.4	0	11.313	646750000	583150000	0.429835	-0.0821044	Supt4h1b;Supt4h1a;Supt4a	Transcription elongation factor SPT4-B;Transcription elongation factor SPT4-A	Q9Z199;P63271;G3UVU8;D6RHM5	Transcription elongation factor SPT4-B;Transcription elongation factor SPT4-A;Isoform of P63271, MCG7669, isoform CRA_a;Isoform of P63271, MCG7669, isoform CRA_b	Supt4h1b;Supt4h1a;Supt4a	Supt4h1b;Supt4h1a;Supt4a	Transcription elongation factor SPT4-B;Transcription elongation factor SPT4-A;Isoform of P63271, MCG7669, isoform CRA_a;Isoform of P63271, MCG7669, isoform CRA_b	4	2	2	2	1	1	2	2	1	1	2	2	1	1	2	2
0.0434844	0.116364		Discard		1161	2	Purb	Purb	2	15.1	0	6.3728	363440000	223880000	0.564907	0.079924	Purb	Transcriptional activator protein Pur-beta	O35295	Transcriptional activator protein Pur-beta	Purb	Purb	Transcriptional activator protein Pur-beta	1	2	2	2	1	2	2	0	1	2	2	0	1	2	2	0
0.641731	0.144824		Discard		2807	2	Tmem230	Tmem230	2	21.7	0	5.5814	128290000	135140000	0.445272	0.393277	Tmem230	Transmembrane protein 230	Q8CIB6	Transmembrane protein 230	Tmem230	Tmem230	Transmembrane protein 230	1	2	2	2	2	1	1	2	2	1	1	2	2	1	1	2
0.0918014	-0.304628		Discard		1816	0	Tuba1a	Tuba1a	2	0	0	20.615	2845700000	3690600000	0.163461	-0.106413	Tuba1a	Tubulin alpha-1A chain	P68369	Tubulin alpha-1A chain	Tuba1a	Tuba1a	Tubulin alpha-1A chain	1	25	2	0	24	24	23	23	2	2	2	2	0	0	0	0
-0.712693	-0.0586628		Discard		3746	1	Tubb3	Tubb3	2	3.8	0	6.3023	232630000	210760000	0.348997	-0.385678	Tubb3	Tubulin beta-3 chain	Q9ERD7	Tubulin beta-3 chain	Tubb3	Tubb3	Tubulin beta-3 chain	1	14	2	1	13	12	13	13	1	2	1	1	0	1	0	0
0.119024	0.0858029		Discard		1748	2	Lsm5	Lsm5	2	46.2	0	39.898	3665800000	3620800000	0.989857	0.102413	Lsm5	U6 snRNA-associated Sm-like protein LSm5	P62322;A0A0N4SUT0;A0A0N4SVK3	U6 snRNA-associated Sm-like protein LSm5;Isoform of P62322, MCG13108, isoform CRA_b;Isoform of P62322, U6 snRNA-associated Sm-like protein LSm5	Lsm5	Lsm5	U6 snRNA-associated Sm-like protein LSm5;Isoform of P62322, MCG13108, isoform CRA_b;Isoform of P62322, U6 snRNA-associated Sm-like protein LSm5	3	2	2	2	2	2	1	2	2	2	1	2	2	2	1	2
-0.240725	-0.298541		Discard		2107	2	Usp48	Usp48	2	1.3	0	10.062	281020000	257420000	1.16753	-0.269633	Usp48	Ubiquitin carboxyl-terminal hydrolase 48	Q3V0C5;Q3V0C5-2;Q3V0C5-4	Ubiquitin carboxyl-terminal hydrolase 48;Isoform of Q3V0C5, Isoform 2 of Ubiquitin carboxyl-terminal hydrolase 48;Isoform of Q3V0C5, Isoform 4 of Ubiquitin carboxyl-terminal hydrolase 48	Usp48	Usp48	Ubiquitin carboxyl-terminal hydrolase 48;Isoform of Q3V0C5, Isoform 2 of Ubiquitin carboxyl-terminal hydrolase 48;Isoform of Q3V0C5, Isoform 4 of Ubiquitin carboxyl-terminal hydrolase 48	3	41	2	2	37	32	30	28	2	2	1	1	2	2	1	1
0.191057	0.114394		Discard		3254	2	Bap1	Bap1	2	2.9	0.0031788	2.2323	26627000	25917000	0.805357	0.152726	Bap1	Ubiquitin carboxyl-terminal hydrolase BAP1	Q99PU7	Ubiquitin carboxyl-terminal hydrolase BAP1	Bap1	Bap1	Ubiquitin carboxyl-terminal hydrolase BAP1	1	2	2	2	1	1	2	0	1	1	2	0	1	1	2	0
-0.324491	-0.190552		Discard		2575	2	Ublcp1	Ublcp1	2	7.9	0	7.9934	199860000	187920000	0.790569	-0.257521	Ublcp1	Ubiquitin-like domain-containing CTD phosphatase 1	Q8BGR9	Ubiquitin-like domain-containing CTD phosphatase 1	Ublcp1	Ublcp1	Ubiquitin-like domain-containing CTD phosphatase 1	1	2	2	2	1	1	2	1	1	1	2	1	1	1	2	1
-0.110137	-0.413161		Discard		2721	2	Vps26b	Vps26b	2	9.2	0.0076963	1.7818	77142000	80736000	0.476056	-0.261649	Vps26b	Vacuolar protein sorting-associated protein 26B	Q8C0E2;Q8C0E2-2	Vacuolar protein sorting-associated protein 26B;Isoform of Q8C0E2, Isoform 2 of Vacuolar protein sorting-associated protein 26B	Vps26b	Vps26b	Vacuolar protein sorting-associated protein 26B;Isoform of Q8C0E2, Isoform 2 of Vacuolar protein sorting-associated protein 26B	2	3	2	2	2	2	3	1	1	1	2	1	1	1	2	1
-0.0201649	-0.0738202		Discard		3370	2	Vta1	Vta1	2	7.8	0	4.9605	73585000	62087000	0.481169	-0.0469926	Vta1	Vacuolar protein sorting-associated protein VTA1 homolog	Q9CR26;F8WJC2;F6W5Q8	Vacuolar protein sorting-associated protein VTA1 homolog;Isoform of Q9CR26, Vacuolar protein sorting-associated protein VTA1 homolog;Isoform of Q9CR26, Vacuolar protein sorting-associated protein VTA1 homolog (Fragment)	Vta1	Vta1	Vacuolar protein sorting-associated protein VTA1 homolog;Isoform of Q9CR26, Vacuolar protein sorting-associated protein VTA1 homolog;Isoform of Q9CR26, Vacuolar protein sorting-associated protein VTA1 homolog (Fragment)	3	2	2	2	2	1	0	0	2	1	0	0	2	1	0	0
0.371949	-0.337997		Discard		2908	2	Bphl	Bphl	2	6.9	0.0013717	2.7929	48883000	60891000	0.0134176	0.0169763	Bphl	Valacyclovir hydrolase	Q8R164	Valacyclovir hydrolase	Bphl	Bphl	Valacyclovir hydrolase	1	2	2	2	2	1	1	0	2	1	1	0	2	1	1	0
-0.381047	-0.196481		Discard		2989	2	Wash1	Wash1	2	12.4	0	25.084	658030000	527880000	0.70571	-0.288764	Wash1	WAS protein family homolog 1	Q8VDD8	WAS protein family homolog 1	Wash1	Wash1	WAS protein family homolog 1	1	2	2	2	2	1	1	1	2	1	1	1	2	1	1	1
-0.439637	-0.608998		Discard		798	2	Wdfy1	Wdfy1	2	5.9	0.0096422	1.6833	32887000	33085000	0.991665	-0.524318	Wdfy1		E9Q4P1;D3YWG9;A0A087WPX9;D3Z057;Q9DAD3	WD repeat and FYVE domain-containing protein 1;Isoform of E9Q4P1, WD repeat and FYVE domain-containing protein 1 (Fragment);Isoform of E9Q4P1, WD repeat and FYVE domain-containing protein 1;Isoform of E9Q4P1, WD repeat and FYVE domain-containing protein 1	Wdfy1	Wdfy1	WD repeat and FYVE domain-containing protein 1;Isoform of E9Q4P1, WD repeat and FYVE domain-containing protein 1 (Fragment);Isoform of E9Q4P1, WD repeat and FYVE domain-containing protein 1;Isoform of E9Q4P1, WD repeat and FYVE domain-containing protein 1	5	2	2	2	1	1	2	1	1	1	2	1	1	1	2	1
-0.236775	0.907928		Discard		2549	2	Zc3hav1l	Zc3hav1l	2	6.8	0.00028547	3.3176	70143000	44152000	0.178877	0.335576	Zc3hav1l	Zinc finger CCCH-type antiviral protein 1-like	Q8BFR1	Zinc finger CCCH-type antiviral protein 1-like	Zc3hav1l	Zc3hav1l	Zinc finger CCCH-type antiviral protein 1-like	1	2	2	2	1	1	1	0	1	1	1	0	1	1	1	0
0.221692	0.262538		Discard		3272	2	Zmat2	Zmat2	2	10.6	0	4.8189	44329000	39841000	1.27104	0.242115	Zmat2	Zinc finger matrin-type protein 2	Q9CPW7	Zinc finger matrin-type protein 2	Zmat2	Zmat2	Zinc finger matrin-type protein 2	1	2	2	2	2	1	1	1	2	1	1	1	2	1	1	1
0.673104	-0.284633		Discard		3357	3	Mrps24	Mrps24	3	19.2	0	11.641	122930000	167940000	0.122233	0.194236	Mrps24	28S ribosomal protein S24, mitochondrial	Q9CQV5	28S ribosomal protein S24, mitochondrial	Mrps24	Mrps24	28S ribosomal protein S24, mitochondrial	1	3	3	3	3	1	1	1	3	1	1	1	3	1	1	1
0.903501	0.195005		Discard		2514	3	Mrps7	Mrps7	3	17.8	0	10.068	123840000	180810000	0.438097	0.549253	Mrps7	28S ribosomal protein S7, mitochondrial	Q80X85	28S ribosomal protein S7, mitochondrial	Mrps7	Mrps7	28S ribosomal protein S7, mitochondrial	1	3	3	3	3	2	2	2	3	2	2	2	3	2	2	2
0.745452	-0.0694271		Discard		3549	3	Mrpl14	Mrpl14	3	26.2	0	29.76	509870000	581310000	0.252495	0.338013	Mrpl14	39S ribosomal protein L14, mitochondrial	Q9D1I6	39S ribosomal protein L14, mitochondrial	Mrpl14	Mrpl14	39S ribosomal protein L14, mitochondrial	1	3	3	3	3	2	3	3	3	2	3	3	3	2	3	3
0.00992034	-0.00633396		Discard		1737	3	Rps29	Rps29	3	46.4	0	9.1827	2374700000	2122000000	0.0646188	0.00179319	Rps29	40S ribosomal protein S29	P62274;D3YYL7	40S ribosomal protein S29	Rps29	Rps29	40S ribosomal protein S29	2	3	3	3	3	3	3	3	3	3	3	3	3	3	3	3
-0.092694	-0.335941		Discard		1204	3	Prkag1	Prkag1	3	12.4	0	15.608	360660000	322040000	0.483324	-0.214317	Prkag1	5-AMP-activated protein kinase subunit gamma-1	O54950	5-AMP-activated protein kinase subunit gamma-1	Prkag1	Prkag1	5-AMP-activated protein kinase subunit gamma-1	1	3	3	3	3	1	2	1	3	1	2	1	3	1	2	1
0.718701	-0.00345838		Discard		2888	3	Acat1	Acat1	3	9.9	0	5.4461	99689000	115930000	0.298377	0.357621	Acat1	Acetyl-CoA acetyltransferase, mitochondrial	Q8QZT1	Acetyl-CoA acetyltransferase, mitochondrial	Acat1	Acat1	Acetyl-CoA acetyltransferase, mitochondrial	1	3	3	3	2	1	1	2	2	1	1	2	2	1	1	2
-0.0918942	-0.00748262		Discard		3550	3	Necap2	Necap2	3	19.5	0	13.008	267160000	227340000	0.348454	-0.0496884	Necap2	Adaptin ear-binding coat-associated protein 2	Q9D1J1;F6RCM5	Adaptin ear-binding coat-associated protein 2;Isoform of Q9D1J1, Adaptin ear-binding coat-associated protein 2 (Fragment)	Necap2	Necap2	Adaptin ear-binding coat-associated protein 2;Isoform of Q9D1J1, Adaptin ear-binding coat-associated protein 2 (Fragment)	2	3	3	3	2	2	3	1	2	2	3	1	2	2	3	1
0.201885	0.881029		Discard		2132	3	Acd	Acd	3	11.3	0	11.568	153940000	126610000	0.447823	0.541457	Acd	Adrenocortical dysplasia protein	Q5EE38;Q5EE38-4;Q5EE38-3;Q5EE38-2	Adrenocortical dysplasia protein	Acd	Acd	Adrenocortical dysplasia protein	4	3	3	3	2	2	2	3	2	2	2	3	2	2	2	3
0.860844	-0.0846086		Discard		2302	3	Maoa	Maoa	3	8.4	0	5.0724	76465000	74293000	0.249978	0.388118	Maoa	Amine oxidase [flavin-containing] A	Q64133	Amine oxidase [flavin-containing] A	Maoa	Maoa	Amine oxidase [flavin-containing] A	1	3	3	3	2	1	2	1	2	1	2	1	2	1	2	1
0.399882	0.671922		Discard		2672	3	Ap3s2	Ap3s2	3	13	0.00028209	3.1365	23199000	21585000	0.800678	0.535902	Ap3s2	AP-3 complex subunit sigma-2	Q8BSZ2	AP-3 complex subunit sigma-2	Ap3s2	Ap3s2	AP-3 complex subunit sigma-2	1	3	3	3	3	1	1	0	3	1	1	0	3	1	1	0
0.0992279	-0.128161		Discard		1206	3	Banf1	Banf1	3	42.7	0	22.448	5819000000	5100100000	0.0364823	-0.0144668	Banf1	Barrier-to-autointegration factor;Barrier-to-autointegration factor, N-terminally processed	O54962	Barrier-to-autointegration factor	Banf1	Banf1	Barrier-to-autointegration factor	1	3	3	3	2	2	3	2	2	2	3	2	2	2	3	2
-4.14435	3.61172		Discard		2602	3	Cdca8	Cdca8	3	13.5	0	5.8133	62912000	39426000	0.0193832	-0.266317	Cdca8	Borealin	Q8BHX3;Q8BHX3-2;E9Q2C7;Q8BHX3-3	Borealin;Isoform of Q8BHX3, Isoform 2 of Borealin	Cdca8	Cdca8	Borealin;Isoform of Q8BHX3, Isoform 2 of Borealin	4	3	3	3	1	2	1	1	1	2	1	1	1	2	1	1
0.218223	0.626536		Discard		3391	3	Cactin	Cactin	3	4.8	0	9.7876	250850000	245690000	0.542678	0.422379	Cactin	Cactin	Q9CS00	Cactin	Cactin	Cactin	Cactin	1	3	3	3	3	1	2	1	3	1	2	1	3	1	2	1
-0.79036	0.106529		Discard		1165	3	Capn1	Capn1	3	5.6	0	8.1299	93536000	74792000	0.232627	-0.341915	Capn1	Calpain-1 catalytic subunit	O35350	Calpain-1 catalytic subunit	Capn1	Capn1	Calpain-1 catalytic subunit	1	3	3	3	2	1	0	1	2	1	0	1	2	1	0	1
-0.237847	-0.0426443		Discard		2500	3			3	9.2	0	8.0963	174200000	168360000	0.412223	-0.140246		UPF0586 protein C9orf41 homolog	Q80UY1	Carnosine N-methyltransferase			Carnosine N-methyltransferase	1	3	3	3	2	1	3	1	2	1	3	1	2	1	3	1
0.0483758	-0.03492		Discard		1305	3	Ctsl	Ctsl	3	14.1	0	8	137140000	140140000	0.0467044	0.00672789	Ctsl	Cathepsin L1;Cathepsin L1 heavy chain;Cathepsin L1 light chain	P06797	Cathepsin L1	Ctsl	Ctsl	Cathepsin L1	1	3	3	3	2	1	2	1	2	1	2	1	2	1	2	1
0.442758	-0.125651		Discard		1944	3	Igf2r	Igf2r	3	1.7	0	3.8713	158670000	207870000	0.170028	0.158553	Igf2r	Cation-independent mannose-6-phosphate receptor	Q07113	Cation-independent mannose-6-phosphate receptor	Igf2r	Igf2r	Cation-independent mannose-6-phosphate receptor	1	3	3	3	3	2	2	1	3	2	2	1	3	2	2	1
0.39846	0.496936		Discard		2839	3	Trnt1	Trnt1	3	8.5	0	6.1399	78240000	75540000	1.15654	0.447698	Trnt1	CCA tRNA nucleotidyltransferase 1, mitochondrial	Q8K1J6;Q8K1J6-2;A0A0N4SV41;A0A0N4SUW4	CCA tRNA nucleotidyltransferase 1, mitochondrial;Isoform of Q8K1J6, Isoform 2 of CCA tRNA nucleotidyltransferase 1, mitochondrial	Trnt1	Trnt1	CCA tRNA nucleotidyltransferase 1, mitochondrial;Isoform of Q8K1J6, Isoform 2 of CCA tRNA nucleotidyltransferase 1, mitochondrial	4	3	3	3	3	2	1	0	3	2	1	0	3	2	1	0
-0.0800269	-0.230203		Discard		1511	3	Cd81	Cd81	3	27.5	0	75.255	1922700000	1678400000	0.542107	-0.155115	Cd81	CD81 antigen	P35762;A0A140LJL0	CD81 antigen;Isoform of P35762, CD81 antigen (Fragment)	Cd81	Cd81	CD81 antigen;Isoform of P35762, CD81 antigen (Fragment)	2	3	3	3	3	3	3	3	3	3	3	3	3	3	3	3
-0.189763	0.633681		Discard		2936	3	Cdc16	Cdc16	3	9.5	0	57.36	196420000	200110000	0.164162	0.221959	Cdc16	Cell division cycle protein 16 homolog	Q8R349;A0A1B0GR68	Cell division cycle protein 16 homolog	Cdc16	Cdc16	Cell division cycle protein 16 homolog	2	3	3	3	2	1	1	2	2	1	1	2	2	1	1	2
0.00705191	0.186525		Discard		1191	3	Zw10	Zw10	3	6.7	0	9.2928	176030000	174110000	0.322445	0.0967882	Zw10	Centromere/kinetochore protein zw10 homolog	O54692	Centromere/kinetochore protein zw10 homolog	Zw10	Zw10	Centromere/kinetochore protein zw10 homolog	1	3	3	3	3	1	1	1	3	1	1	1	3	1	1	1
-0.349474	-0.184979		Discard		2749	3	Cstf2t	Cstf2t	3	11.4	0	50.773	1140300000	1296300000	0.721056	-0.267226	Cstf2t	Cleavage stimulation factor subunit 2 tau variant	Q8C7E9	Cleavage stimulation factor subunit 2 tau variant	Cstf2t	Cstf2t	Cleavage stimulation factor subunit 2 tau variant	1	9	3	3	8	4	5	6	3	1	2	2	3	1	2	2
-0.153094	0.0481437		Discard		2466	3	Chchd10	Chchd10	3	34.8	0	23.868	493580000	420230000	0.158662	-0.0524749	Chchd10		Q7TNL9	Coiled-coil-helix-coiled-coil-helix domain containing 10	Chchd10	Chchd10	Coiled-coil-helix-coiled-coil-helix domain containing 10	1	3	3	3	2	2	2	2	2	2	2	2	2	2	2	2
-0.385771	0.423081		Discard		2297	3	Commd3	Commd3	3	21.5	0	33.353	300960000	248390000	0.0129351	0.0186553	Commd3	COMM domain-containing protein 3	Q63829	COMM domain-containing protein 3	Commd3	Commd3	COMM domain-containing protein 3	1	3	3	3	3	1	2	0	3	1	2	0	3	1	2	0
0.0724488	-0.388906		Discard		2858	3	Commd9	Commd9	3	23.7	0	22.413	298710000	311940000	0.209538	-0.158229	Commd9	COMM domain-containing protein 9	Q8K2Q0	COMM domain-containing protein 9	Commd9	Commd9	COMM domain-containing protein 9	1	3	3	3	3	1	2	1	3	1	2	1	3	1	2	1
0.0976109	-0.207268		Discard		2336	3	Ncapg2	Ncapg2	3	3.5	0	14.339	232210000	231500000	0.107796	-0.0548287	Ncapg2	Condensin-2 complex subunit G2	Q6DFV1	Condensin-2 complex subunit G2	Ncapg2	Ncapg2	Condensin-2 complex subunit G2	1	3	3	3	3	2	3	3	3	2	3	3	3	2	3	3
-0.332971	0.170167		Discard		1260	3	Cops3	Cops3	3	9.5	0	37.57	1057600000	909010000	0.0964906	-0.081402	Cops3	COP9 signalosome complex subunit 3	O88543;D3Z036	COP9 signalosome complex subunit 3	Cops3	Cops3	COP9 signalosome complex subunit 3	2	3	3	3	3	2	2	3	3	2	2	3	3	2	2	3
-0.613807	0.046042		Discard		2690	3	Cops7b	Cops7b	3	17.8	0	27.989	587260000	582700000	0.261486	-0.283883	Cops7b	COP9 signalosome complex subunit 7b	Q8BV13;D6RH36;D6RI85	COP9 signalosome complex subunit 7b	Cops7b	Cops7b	COP9 signalosome complex subunit 7b	3	3	3	3	3	1	2	2	3	1	2	2	3	1	2	2
-0.109686	0.349125		Discard		1138	3	Atox1	Atox1	3	47.1	0	28.627	755380000	556270000	0.158771	0.11972	Atox1	Copper transport protein ATOX1	O08997	Copper transport protein ATOX1	Atox1	Atox1	Copper transport protein ATOX1	1	3	3	3	3	2	2	2	3	2	2	2	3	2	2	2
0.556699	0.0789599		Discard		3278	3	Cmc1	Cmc1	3	38.7	0	7.5149	66909000	104250000	0.386895	0.31783	Cmc1	COX assembly mitochondrial protein homolog	Q9CPZ8	COX assembly mitochondrial protein homolog	Cmc1	Cmc1	COX assembly mitochondrial protein homolog	1	3	3	3	2	1	1	1	2	1	1	1	2	1	1	1
-0.139935	0.0225808		Discard		1692	3	Cks1b;Cks1brt	Cks1b;Cks1brt	3	65.8	0	44.828	1912600000	1518000000	0.220511	-0.0586771	Cks1b;Cks1brt	Cyclin-dependent kinases regulatory subunit 1;Cyclin-dependent kinases regulatory subunit	P61025;D3YXP1;Q3UNC9;V9GWZ0	Cyclin-dependent kinases regulatory subunit 1;Isoform of P61025, Cyclin-dependent kinases regulatory subunit;Cyclin-dependent kinases regulatory subunit	Cks1b;Cks1brt	Cks1b;Cks1brt	Cyclin-dependent kinases regulatory subunit 1;Isoform of P61025, Cyclin-dependent kinases regulatory subunit;Cyclin-dependent kinases regulatory subunit	4	3	3	3	3	2	3	3	3	2	3	3	3	2	3	3
-0.418466	-0.205768		Discard		2290	3	Cstb	Cstb	3	57.1	0	14.642	519640000	400590000	0.679721	-0.312117	Cstb	Cystatin-B	Q62426	Cystatin-B	Cstb	Cstb	Cystatin-B	1	3	3	3	3	1	1	2	3	1	1	2	3	1	1	2
-0.170751	0.143548		Discard		3712	3	Crip2	Crip2	3	33.7	0	65.888	2751700000	2406500000	0.0245514	-0.0136016	Crip2	Cysteine-rich protein 2	Q9DCT8;A0A0G2JF37	Cysteine-rich protein 2	Crip2	Crip2	Cysteine-rich protein 2	2	3	3	3	3	3	3	3	3	3	3	3	3	3	3	3
0.555325	-0.474047		Discard		1638	3	Cox17	Cox17	3	66.7	0	10.204	104130000	132640000	0.022351	0.0406393	Cox17	Cytochrome c oxidase copper chaperone	P56394	Cytochrome c oxidase copper chaperone	Cox17	Cox17	Cytochrome c oxidase copper chaperone	1	3	3	3	3	1	1	1	3	1	1	1	3	1	1	1
0.570463	-0.062398		Discard		1637	3	Cox6b1	Cox6b1	3	41.9	0	17.767	924070000	950370000	0.244614	0.254032	Cox6b1	Cytochrome c oxidase subunit 6B1	P56391;A0A140LIU3	Cytochrome c oxidase subunit 6B1;Isoform of P56391, Cytochrome c oxidase subunit 6B1	Cox6b1	Cox6b1	Cytochrome c oxidase subunit 6B1;Isoform of P56391, Cytochrome c oxidase subunit 6B1	2	3	3	3	3	3	3	3	3	3	3	3	3	3	3	3
-0.237354	-0.00302647		Discard		2154	3	Cyfip2	Cyfip2	3	2.9	0	6.175	652000000	566780000	0.308138	-0.12019	Cyfip2	Cytoplasmic FMR1-interacting protein 2	Q5SQX6;F6QD74;G3UZI5	Cytoplasmic FMR1-interacting protein 2;Isoform of Q5SQX6, Cytoplasmic FMR1-interacting protein 2 (Fragment)	Cyfip2	Cyfip2	Cytoplasmic FMR1-interacting protein 2;Isoform of Q5SQX6, Cytoplasmic FMR1-interacting protein 2 (Fragment)	3	16	3	3	10	12	12	9	2	3	1	1	2	3	1	1
-0.280457	0.344392		Discard		3539	3	Cndp2	Cndp2	3	8.4	0	7.3114	108450000	90132000	0.0291479	0.0319672	Cndp2	Cytosolic non-specific dipeptidase	Q9D1A2	Cytosolic non-specific dipeptidase	Cndp2	Cndp2	Cytosolic non-specific dipeptidase	1	3	3	3	2	2	1	0	2	2	1	0	2	2	1	0
0.0253123	0.071209		Discard		1717	3	Dcaf7	Dcaf7	3	12	0	12.708	112770000	151700000	0.54887	0.0482607	Dcaf7	DDB1- and CUL4-associated factor 7	P61963	DDB1- and CUL4-associated factor 7	Dcaf7	Dcaf7	DDB1- and CUL4-associated factor 7	1	3	3	3	2	2	0	1	2	2	0	1	2	2	0	1
0.300885	-1.0207		Discard		3412	3	Dnmt3l	Dnmt3l	3	9.5	0	16.701	243510000	276460000	0.1659	-0.359906	Dnmt3l	DNA (cytosine-5)-methyltransferase 3-like	Q9CWR8;D3YUQ4	DNA (cytosine-5)-methyltransferase 3-like;Isoform of Q9CWR8, DNA (cytosine-5)-methyltransferase 3-like	Dnmt3l	Dnmt3l	DNA (cytosine-5)-methyltransferase 3-like;Isoform of Q9CWR8, DNA (cytosine-5)-methyltransferase 3-like	2	3	3	3	3	2	3	2	3	2	3	2	3	2	3	2
-0.259668	0.233464		Discard		1313	3	Ercc1	Ercc1	3	13.8	0	77.814	746970000	641900000	0.0149315	-0.013102	Ercc1	DNA excision repair protein ERCC-1	P07903;E9PUM0	DNA excision repair protein ERCC-1	Ercc1	Ercc1	DNA excision repair protein ERCC-1	2	3	3	3	3	1	1	1	3	1	1	1	3	1	1	1
0.216982	-0.194087		Discard		2380	3	Alkbh2	Alkbh2	3	20.5	0	7.5	241170000	308410000	0.0156623	0.0114477	Alkbh2	Alpha-ketoglutarate-dependent dioxygenase alkB homolog 2	Q6P6J4;A0A0G2JER8	DNA oxidative demethylase ALKBH2	Alkbh2	Alkbh2	DNA oxidative demethylase ALKBH2	2	3	3	3	2	1	2	3	2	1	2	3	2	1	2	3
0.0962619	0.226949		Discard		1178	3	Pold2	Pold2	3	9.4	0	8.3361	178500000	179360000	0.611515	0.161605	Pold2	DNA polymerase delta subunit 2	O35654;A8Y5G7	DNA polymerase delta subunit 2;Isoform of O35654, DNA polymerase delta subunit 2 (Fragment)	Pold2	Pold2	DNA polymerase delta subunit 2;Isoform of O35654, DNA polymerase delta subunit 2 (Fragment)	2	3	3	3	2	1	2	1	2	1	2	1	2	1	2	1
0.0911243	-0.00647761		Discard		1691	3	Polr2i	Polr2i	3	39.2	0	60.533	1705000000	1756400000	0.263461	0.0423233	Polr2i	DNA-directed RNA polymerase II subunit RPB9;DNA-directed RNA polymerase subunit	P60898;D3Z3Z8;D3YYI3;D3YYI2	DNA-directed RNA polymerase II subunit RPB9;Isoform of P60898, DNA-directed RNA polymerase II subunit RPB9 (Fragment);Isoform of P60898, DNA-directed RNA polymerase subunit	Polr2i	Polr2i	DNA-directed RNA polymerase II subunit RPB9;Isoform of P60898, DNA-directed RNA polymerase II subunit RPB9 (Fragment);Isoform of P60898, DNA-directed RNA polymerase subunit	4	3	3	3	3	2	2	3	3	2	2	3	3	2	2	3
0.435309	0.303062		Discard		1701	3	Polr2f	Polr2f	3	41.7	0	15.093	261890000	244430000	0.947592	0.369186	Polr2f	DNA-directed RNA polymerases I, II, and III subunit RPABC2	P61219	DNA-directed RNA polymerases I, II, and III subunit RPABC2	Polr2f	Polr2f	DNA-directed RNA polymerases I, II, and III subunit RPABC2	1	3	3	3	1	1	1	3	1	1	1	3	1	1	1	3
-0.0867065	-0.268794		Discard		1170	3	Clk3	Clk3	3	7.4	0	25.537	1351600000	1154800000	0.520929	-0.17775	Clk3	Dual specificity protein kinase CLK3	O35492	Dual specificity protein kinase CLK3	Clk3	Clk3	Dual specificity protein kinase CLK3	1	3	3	3	3	2	2	1	3	2	2	1	3	2	2	1
-0.131408	0.419469		Discard		3527	3	Dusp12	Dusp12	3	15.6	0	7.4994	243590000	184420000	0.159097	0.14403	Dusp12	Dual specificity protein phosphatase 12	Q9D0T2;F7BAT9;F6ZTK6;F6QRT3;G3UW79;Q924M1	Dual specificity protein phosphatase 12;Isoform of Q9D0T2, Dual-specificity protein phosphatase 12 (Fragment)	Dusp12	Dusp12	Dual specificity protein phosphatase 12;Isoform of Q9D0T2, Dual-specificity protein phosphatase 12 (Fragment)	6	3	3	3	2	3	1	1	2	3	1	1	2	3	1	1
-0.165079	-0.0951818		Discard		2533	3	Topors	Topors	3	3.9	0	23.092	208770000	177990000	0.7772	-0.13013	Topors	E3 ubiquitin-protein ligase Topors	Q80Z37	E3 ubiquitin-protein ligase Topors	Topors	Topors	E3 ubiquitin-protein ligase Topors	1	3	3	3	2	2	2	2	2	2	2	2	2	2	2	2
-0.0557412	0.0800421		Discard		3864	1	Ehd3	Ehd3	3	2.4	0.0018787	2.4457	274350000	195710000	0.0519497	0.0121505	Ehd3	EH domain-containing protein 3	Q9QXY6	EH domain-containing protein 3	Ehd3	Ehd3	EH domain-containing protein 3	1	14	3	1	13	10	10	8	2	1	1	0	0	1	1	0
-0.204449	0.0344706		Discard		2852	3	Edc3	Edc3	3	10.2	0	7.1397	172510000	191600000	0.217287	-0.0849893	Edc3	Enhancer of mRNA-decapping protein 3	Q8K2D3	Enhancer of mRNA-decapping protein 3	Edc3	Edc3	Enhancer of mRNA-decapping protein 3	1	3	3	3	3	2	0	0	3	2	0	0	3	2	0	0
-0.442654	-0.29537		Discard		3972	3	Npc2	Npc2	3	23.5	0.00028843	3.5265	85693000	70616000	0.901705	-0.369012	Npc2	Epididymal secretory protein E1	Q9Z0J0	Epididymal secretory protein E1	Npc2	Npc2	Epididymal secretory protein E1	1	3	3	3	2	1	2	2	2	1	2	2	2	1	2	2
-0.0973939	-0.142087		Discard		2200	0	Eif1a	Eif1a	3	0	0	19.387	3132800000	2799600000	0.93012	-0.11974	Eif1a	Eukaryotic translation initiation factor 1A	Q60872	Eukaryotic translation initiation factor 1A	Eif1a	Eif1a	Eukaryotic translation initiation factor 1A	1	10	3	0	10	8	7	7	3	2	2	2	0	0	0	0
0.185867	-0.910886		Discard		2607	3	Fbxo28	Fbxo28	3	13	0	4.8664	43655000	49576000	0.201941	-0.36251	Fbxo28	F-box only protein 28	Q8BIG4;A0A0A6YVQ6;A0A0A6YX52;A0A0A6YX00	F-box only protein 28;Isoform of Q8BIG4, F-box only protein 28	Fbxo28	Fbxo28	F-box only protein 28;Isoform of Q8BIG4, F-box only protein 28	4	3	3	3	3	1	1	1	3	1	1	1	3	1	1	1
-0.364942	0.599309		Discard		2714	3	Tigar	Tigar	3	19.3	0	25.08	1617500000	1392200000	0.071497	0.117183	Tigar	Fructose-2,6-bisphosphatase TIGAR	Q8BZA9	Fructose-2,6-bisphosphatase TIGAR	Tigar	Tigar	Fructose-2,6-bisphosphatase TIGAR	1	3	3	3	2	2	3	3	2	2	3	3	2	2	3	3
-0.697546	0.0438392		Discard		289	3	Gpatch8	Gpatch8	3	2.7	0	14.314	167860000	136000000	0.26764	-0.326854	Gpatch8	G patch domain-containing protein 8	A2A6A1	G patch domain-containing protein 8	Gpatch8	Gpatch8	G patch domain-containing protein 8	1	3	3	3	2	2	1	1	2	2	1	1	2	2	1	1
0.253142	-0.144046		Discard		2522	3	Glrx5	Glrx5	3	27	0	23.401	635180000	579910000	0.0812631	0.0545479	Glrx5	Glutaredoxin-related protein 5, mitochondrial	Q80Y14	Glutaredoxin-related protein 5, mitochondrial	Glrx5	Glrx5	Glutaredoxin-related protein 5, mitochondrial	1	3	3	3	3	2	3	3	3	2	3	3	3	2	3	3
-0.110807	1.01217		Discard		3305	3	Sar1b	Sar1b	3	27.8	0	10.904	260050000	228320000	0.244569	0.450681	Sar1b	GTP-binding protein SAR1b	Q9CQC9	GTP-binding protein SAR1b	Sar1b	Sar1b	GTP-binding protein SAR1b	1	4	3	3	4	2	1	3	3	1	1	2	3	1	1	2
-0.328779	-0.246347		Discard		2638	3	Hirip3	Hirip3	3	6.5	0	114.17	482670000	497260000	1.04274	-0.287563	Hirip3	HIRA-interacting protein 3	Q8BLH7	HIRA-interacting protein 3	Hirip3	Hirip3	HIRA-interacting protein 3	1	3	3	3	3	2	2	1	3	2	2	1	3	2	2	1
0.282262	-0.692874		Discard		1340	3	H1f0	H1f0	3	16.5	0	7.9679	467560000	509960000	0.1271	-0.205306	H1f0	Histone H1.0;Histone H1.0, N-terminally processed	P10922	Histone H1.0	H1f0	H1f0	Histone H1.0	1	3	3	3	1	2	3	3	1	2	3	3	1	2	3	3
-0.294367	0.0080293		Discard		1148	3	Psmc3ip	Psmc3ip	3	30	0	33.984	795780000	672410000	0.286207	-0.143169	Psmc3ip	Homologous-pairing protein 2 homolog	O35047;D6RFC4	Homologous-pairing protein 2 homolog	Psmc3ip	Psmc3ip	Homologous-pairing protein 2 homolog	2	3	3	3	3	2	2	3	3	2	2	3	3	2	2	3
-0.341281	-0.0695647		Discard		2820	3	Hmgcs1	Hmgcs1	3	8.7	0	11.142	114780000	100760000	0.42947	-0.205423	Hmgcs1	Hydroxymethylglutaryl-CoA synthase, cytoplasmic	Q8JZK9;P54869	Hydroxymethylglutaryl-CoA synthase, cytoplasmic	Hmgcs1	Hmgcs1	Hydroxymethylglutaryl-CoA synthase, cytoplasmic	2	3	3	3	3	1	0	0	3	1	0	0	3	1	0	0
0.0594937	-0.468427		Discard		3160	3	Ifitm2	Ifitm2	3	24.3	0	16.26	512970000	489690000	0.236254	-0.204467	Ifitm2	Interferon-induced transmembrane protein 2	Q99J93;A0A1B0GT68	Interferon-induced transmembrane protein 2;Uncharacterized protein	Ifitm2	Ifitm2	Interferon-induced transmembrane protein 2;Uncharacterized protein	2	4	3	3	4	2	4	2	3	1	3	1	3	1	3	1
0.36446	0.501688		Discard		337	3	Map7d2	Map7d2	3	7.9	0	13.889	250020000	197700000	0.999866	0.433074	Map7d2	MAP7 domain-containing protein 2	A2AG50-2;A2AG50;A2AG51;A2AG50-3	Isoform of A2AG50, Isoform 2 of MAP7 domain-containing protein 2;MAP7 domain-containing protein 2;Isoform of A2AG50, MAP7 domain-containing protein 2 (Fragment)	Map7d2	Map7d2	Isoform of A2AG50, Isoform 2 of MAP7 domain-containing protein 2;MAP7 domain-containing protein 2;Isoform of A2AG50, MAP7 domain-containing protein 2 (Fragment)	4	3	3	3	3	3	1	2	3	3	1	2	3	3	1	2
0.127369	0.692968		Discard		403	3	Kansl3	Kansl3	3	5.9	0	19.884	328640000	300290000	0.415353	0.410169	Kansl3	KAT8 regulatory NSL complex subunit 3	A2RSY1-3;A2RSY1-2;A2RSY1	Isoform of A2RSY1, Isoform 3 of KAT8 regulatory NSL complex subunit 3;Isoform of A2RSY1, Isoform 2 of KAT8 regulatory NSL complex subunit 3;KAT8 regulatory NSL complex subunit 3	Kansl3	Kansl3	Isoform of A2RSY1, Isoform 3 of KAT8 regulatory NSL complex subunit 3;Isoform of A2RSY1, Isoform 2 of KAT8 regulatory NSL complex subunit 3;KAT8 regulatory NSL complex subunit 3	3	3	3	3	3	2	2	1	3	2	2	1	3	2	2	1
-0.476759	-0.285816		Discard		195	3	Dpysl4	Dpysl4	3	8.2	0	14.472	90169000	92548000	0.806338	-0.381288	Dpysl4	Dihydropyrimidinase-related protein 4	Q3TMU8;A0A0R4J1N0;O35098;O35098-2	Isoform of O35098, Dihydropyrimidinase-like 4;Isoform of O35098, Dihydropyrimidinase-related protein 4;Dihydropyrimidinase-related protein 4;Isoform of O35098, Isoform 2 of Dihydropyrimidinase-related protein 4	Dpysl4	Dpysl4	Isoform of O35098, Dihydropyrimidinase-like 4;Isoform of O35098, Dihydropyrimidinase-related protein 4;Dihydropyrimidinase-related protein 4;Isoform of O35098, Isoform 2 of Dihydropyrimidinase-related protein 4	4	3	3	3	3	1	1	0	3	1	1	0	3	1	1	0
0.103934	-0.322851		Discard		830	3	Scamp3	Scamp3	3	18.1	0	18.036	183920000	156810000	0.155974	-0.109459	Scamp3	Secretory carrier-associated membrane protein 3	E9Q855;Q3UXS0;O35609	Isoform of O35609, Secretory carrier-associated membrane protein 3;Isoform of O35609, Secretory carrier-associated membrane protein 3;Secretory carrier-associated membrane protein 3	Scamp3	Scamp3	Isoform of O35609, Secretory carrier-associated membrane protein 3;Isoform of O35609, Secretory carrier-associated membrane protein 3;Secretory carrier-associated membrane protein 3	3	3	3	3	2	3	2	0	2	3	2	0	2	3	2	0
-0.181788	0.618539		Discard		1208	3	Slk	Slk	3	3.1	0	4.1028	37634000	27980000	0.16623	0.218376	Slk	STE20-like serine/threonine-protein kinase	O54988-2;O54988;O55098	Isoform of O54988, Isoform 2 of STE20-like serine/threonine-protein kinase;STE20-like serine/threonine-protein kinase	Slk	Slk	Isoform of O54988, Isoform 2 of STE20-like serine/threonine-protein kinase;STE20-like serine/threonine-protein kinase	3	3	3	3	2	1	2	2	2	1	2	2	2	1	2	2
-0.367211	-0.235237		Discard		1211	3	Impa1	Impa1	3	11.9	0.0016322	2.6583	38663000	29918000	0.862358	-0.301224	Impa1	Inositol monophosphatase 1	Q924B0;O55023;Q80ZJ2	Isoform of O55023, Inositol (Myo)-1(Or 4)-monophosphatase 1;Inositol monophosphatase 1;Isoform of O55023, Impa1 protein	Impa1	Impa1	Isoform of O55023, Inositol (Myo)-1(Or 4)-monophosphatase 1;Inositol monophosphatase 1;Isoform of O55023, Impa1 protein	3	3	3	3	3	2	2	1	3	2	2	1	3	2	2	1
-0.123513	0.602044		Discard		1252	3	Vti1b	Vti1b	3	19	0	9.8154	80689000	67846000	0.201475	0.239266	Vti1b	Vesicle transport through interaction with t-SNAREs homolog 1B	Q91XH6;O88384;F6UHS3;E0CYE5	Isoform of O88384, Vesicle transport through interaction with t-SNAREs 1B homolog;Vesicle transport through interaction with t-SNAREs homolog 1B;Isoform of O88384, Vesicle transport through interaction with t-SNAREs homolog 1B (Fragment)	Vti1b	Vti1b	Isoform of O88384, Vesicle transport through interaction with t-SNAREs 1B homolog;Vesicle transport through interaction with t-SNAREs homolog 1B;Isoform of O88384, Vesicle transport through interaction with t-SNAREs homolog 1B (Fragment)	4	3	3	3	1	2	1	2	1	2	1	2	1	2	1	2
-0.333789	-0.710349		Discard		60	3	Ncam1	Ncam1	3	3.4	0	4.6415	35930000	37625000	0.656888	-0.522069	Ncam1	Neural cell adhesion molecule 1	A0A0A6YY91;P13595;A0A0A6YWU2;E9Q589;A0A0A6YY47;E9QB01;P13595-4;P13595-3;P13595-2	Isoform of P13595, Neural cell adhesion molecule 1 (Fragment);Neural cell adhesion molecule 1;Isoform of P13595, Neural cell adhesion molecule 1;Isoform of P13595, Neural cell adhesion molecule 1;Isoform of P13595, Neural cell adhesion molecule 1;Isoform o	Ncam1	Ncam1	Isoform of P13595, Neural cell adhesion molecule 1 (Fragment);Neural cell adhesion molecule 1;Isoform of P13595, Neural cell adhesion molecule 1;Isoform of P13595, Neural cell adhesion molecule 1;Isoform of P13595, Neural cell adhesion molecule 1;Isoform o	9	3	3	3	2	1	2	0	2	1	2	0	2	1	2	0
0.0230425	0.274355		Discard		1357	3	Icam1	Icam1	3	7.9	0	9.3425	171540000	160500000	0.350026	0.148699	Icam1	Intercellular adhesion molecule 1	P13597-2;P13597	Isoform of P13597, Isoform 2 of Intercellular adhesion molecule 1;Intercellular adhesion molecule 1	Icam1	Icam1	Isoform of P13597, Isoform 2 of Intercellular adhesion molecule 1;Intercellular adhesion molecule 1	2	3	3	3	2	1	3	1	2	1	3	1	2	1	3	1
-0.649073	0.309288		Discard		1437	3	Bcat1	Bcat1	3	7.5	0	11.093	106440000	60104000	0.106188	-0.169892	Bcat1	Branched-chain-amino-acid aminotransferase;Branched-chain-amino-acid aminotransferase, cytosolic	Q8CBC8;P24288;A0A0N4SV61;E9Q4K3;B2KFA8	Isoform of P24288, Branched-chain-amino-acid aminotransferase, cytosolic;Branched-chain-amino-acid aminotransferase, cytosolic;Isoform of P24288, Branched-chain-amino-acid aminotransferase, cytosolic (Fragment);Isoform of P24288, Branched-chain-amino-acid	Bcat1	Bcat1	Isoform of P24288, Branched-chain-amino-acid aminotransferase, cytosolic;Branched-chain-amino-acid aminotransferase, cytosolic;Isoform of P24288, Branched-chain-amino-acid aminotransferase, cytosolic (Fragment);Isoform of P24288, Branched-chain-amino-acid	5	3	3	3	2	2	1	2	2	2	1	2	2	2	1	2
0.286645	-0.0863761		Discard		1472	2	Camk2b;Camk2d;Camk2a	Camk2b;Camk2d;Camk2a	3	4.6	0	11.639	467220000	391360000	0.163469	0.100134	Camk2b;Camk2d;Camk2a	Calcium/calmodulin-dependent protein kinase type II subunit beta;Calcium/calmodulin-dependent protein kinase type II subunit alpha	Q5SVI9;Q5SVJ1;Q5SVI3;Q5SVI0;Q5SVI2;Q68EG2;Q5SVI1;Q5SVJ0;P28652;Q8CCM0;F8WIS9;P11798;F6WHR9	Isoform of P28652, Calcium/calmodulin-dependent protein kinase type II subunit beta;Isoform of P28652, Calcium/calmodulin-dependent protein kinase type II subunit beta;Isoform of P28652, Calcium/calmodulin-dependent protein kinase type II subunit beta;Isof	Camk2b;Camk2d;Camk2a	Camk2b;Camk2d;Camk2a	Isoform of P28652, Calcium/calmodulin-dependent protein kinase type II subunit beta;Isoform of P28652, Calcium/calmodulin-dependent protein kinase type II subunit beta;Isoform of P28652, Calcium/calmodulin-dependent protein kinase type II subunit beta;Isof	13	6	3	2	6	2	2	2	3	2	2	2	2	2	2	2
0.0824301	0.00578236		Discard		2307	3	Fau	Fau	3	22.6	0	16.432	2068800000	2011700000	0.341593	0.0441062	Fau	40S ribosomal protein S30	Q642K5;P62862;P35545	Isoform of P35545, 40S ribosomal protein S30;Isoform of P35545, 40S ribosomal protein S30	Fau	Fau	Isoform of P35545, 40S ribosomal protein S30;Isoform of P35545, 40S ribosomal protein S30	3	3	3	3	2	2	2	3	2	2	2	3	2	2	2	3
-0.495552	-0.12075		Discard		555	3	Cit	Cit	3	2	0	8.7508	50747000	46589000	0.458618	-0.308151	Cit	Citron Rho-interacting kinase	F6SBR5;D3Z1U0;E9QL53;D3YU89;P49025-3;P49025-4;P49025;P49025-5	Isoform of P49025, Citron Rho-interacting kinase;Isoform of P49025, Citron Rho-interacting kinase;Isoform of P49025, Citron Rho-interacting kinase;Isoform of P49025, Citron Rho-interacting kinase;Isoform of P49025, Isoform 3 of Citron Rho-interacting kinas	Cit	Cit	Isoform of P49025, Citron Rho-interacting kinase;Isoform of P49025, Citron Rho-interacting kinase;Isoform of P49025, Citron Rho-interacting kinase;Isoform of P49025, Citron Rho-interacting kinase;Isoform of P49025, Isoform 3 of Citron Rho-interacting kinas	8	3	3	3	1	1	1	1	1	1	1	1	1	1	1	1
-0.0579923	-0.112233		Discard		1015	3	Shmt1	Shmt1	3	10.3	0	6.7415	60862000	59143000	0.706907	-0.0851126	Shmt1	Serine hydroxymethyltransferase;Serine hydroxymethyltransferase, cytosolic	G3UZ26;G3UYY1;P50431	Isoform of P50431, Serine hydroxymethyltransferase (Fragment);Isoform of P50431, Serine hydroxymethyltransferase (Fragment);Serine hydroxymethyltransferase, cytosolic	Shmt1	Shmt1	Isoform of P50431, Serine hydroxymethyltransferase (Fragment);Isoform of P50431, Serine hydroxymethyltransferase (Fragment);Serine hydroxymethyltransferase, cytosolic	3	4	3	3	4	3	3	3	3	2	2	2	3	2	2	2
0.0575542	0.0814917		Discard		141	3	Acadl	Acadl	3	8.6	0	8.318	109390000	103570000	0.964436	0.0695229	Acadl	Long-chain specific acyl-CoA dehydrogenase, mitochondrial	A0A0R4J083;P51174	Isoform of P51174, Long-chain-specific acyl-CoA dehydrogenase, mitochondrial;Long-chain specific acyl-CoA dehydrogenase, mitochondrial	Acadl	Acadl	Isoform of P51174, Long-chain-specific acyl-CoA dehydrogenase, mitochondrial;Long-chain specific acyl-CoA dehydrogenase, mitochondrial	2	3	3	3	3	1	0	0	3	1	0	0	3	1	0	0
-0.399559	0.19712		Discard		1617	3	Cnbp	Cnbp	3	24.7	0	45.452	3193000000	2512600000	0.101402	-0.101219	Cnbp	Cellular nucleic acid-binding protein	P53996-2;P53996-3;A0A0N4SVS6;P53996	Isoform of P53996, Isoform 2 of Cellular nucleic acid-binding protein;Isoform of P53996, Isoform 3 of Cellular nucleic acid-binding protein;Isoform of P53996, Cellular nucleic acid-binding protein;Cellular nucleic acid-binding protein	Cnbp	Cnbp	Isoform of P53996, Isoform 2 of Cellular nucleic acid-binding protein;Isoform of P53996, Isoform 3 of Cellular nucleic acid-binding protein;Isoform of P53996, Cellular nucleic acid-binding protein;Cellular nucleic acid-binding protein	4	3	3	3	3	2	3	3	3	2	3	3	3	2	3	3
0.184852	0.0291317		Discard		557	3	Cgn	Cgn	3	2.3	0	8.636	43685000	38268000	0.397408	0.106992	Cgn	Cingulin	D3YUW7;E9QMC1;P59242-2;P59242	Isoform of P59242, Cingulin;Isoform of P59242, Cingulin;Isoform of P59242, Isoform 2 of Cingulin;Cingulin	Cgn	Cgn	Isoform of P59242, Cingulin;Isoform of P59242, Cingulin;Isoform of P59242, Isoform 2 of Cingulin;Cingulin	4	3	3	3	2	1	0	0	2	1	0	0	2	1	0	0
-0.309395	0.0872428		Discard		72	3	Ube2d2;Ube2d3	Ube2d2;Ube2d3	3	40.2	0	79.671	9012700000	7444800000	0.170715	-0.111076	Ube2d2;Ube2d3	Ubiquitin-conjugating enzyme E2 D2;Ubiquitin-conjugating enzyme E2 D3	A0A0G2JE32;A0A0G2JGL0;P62838;P61079;P61080;Q6ZWY6	Isoform of P61079, Ubiquitin-conjugating enzyme E2 D3 (Fragment);Isoform of P61079, Ubiquitin-conjugating enzyme E2 D3;Ubiquitin-conjugating enzyme E2 D2;Ubiquitin-conjugating enzyme E2 D3	Ube2d2;Ube2d3	Ube2d2;Ube2d3	Isoform of P61079, Ubiquitin-conjugating enzyme E2 D3 (Fragment);Isoform of P61079, Ubiquitin-conjugating enzyme E2 D3;Ubiquitin-conjugating enzyme E2 D2;Ubiquitin-conjugating enzyme E2 D3	6	3	3	3	3	3	3	3	3	3	3	3	3	3	3	3
-0.285266	0.483602		Discard		658	2	Sumo2	Sumo2	3	26.4	0	30	2447200000	2156600000	0.0760916	0.0991675	Sumo2	Small ubiquitin-related modifier 2	H7BWX9;D3Z794;P61957;G3UZX6	Isoform of P61957, Small ubiquitin-related modifier 2;Isoform of P61957, Small ubiquitin-related modifier 2;Small ubiquitin-related modifier 2	Sumo2	Sumo2	Isoform of P61957, Small ubiquitin-related modifier 2;Isoform of P61957, Small ubiquitin-related modifier 2;Small ubiquitin-related modifier 2	4	3	3	2	2	3	3	3	2	3	3	3	1	2	2	2
-0.015068	0.0138148		Discard		1014	3	Rps28;Gm10263	Rps28;Gm10263	3	57.1	0	43.599	17204000000	16099000000	0.012157	-0.000626582	Rps28;Gm10263	40S ribosomal protein S28	G3UYV7;P62858;J3QNN8	Isoform of P62858, 40S ribosomal protein S28 (Fragment);40S ribosomal protein S28;MCG49140	Rps28;Gm10263	Rps28;Gm10263	Isoform of P62858, 40S ribosomal protein S28 (Fragment);40S ribosomal protein S28;MCG49140	3	3	3	3	3	3	3	3	3	3	3	3	3	3	3	3
0.024887	0.180741		Discard		985	3	Tgif1	Tgif1	3	11.8	0	11.028	122690000	116700000	0.384167	0.102814	Tgif1	Homeobox protein TGIF1	G3UWC5;P70284-2;P70284;D3Z0Q5;E0CYI0	Isoform of P70284, Homeobox protein TGIF1;Isoform of P70284, Isoform 2 of Homeobox protein TGIF1;Homeobox protein TGIF1;Isoform of P70284, Homeobox protein TGIF1 (Fragment)	Tgif1	Tgif1	Isoform of P70284, Homeobox protein TGIF1;Isoform of P70284, Isoform 2 of Homeobox protein TGIF1;Homeobox protein TGIF1;Isoform of P70284, Homeobox protein TGIF1 (Fragment)	5	3	3	3	3	1	2	2	3	1	2	2	3	1	2	2
0.350837	-0.0958569		Discard		1019	3	Txn2	Txn2	3	46.9	0	15.497	442250000	472810000	0.174058	0.12749	Txn2	Thioredoxin, mitochondrial	G3UZY2;P97493;G3UX99;A2A439	Isoform of P97493, Thioredoxin, mitochondrial (Fragment);Thioredoxin, mitochondrial	Txn2	Txn2	Isoform of P97493, Thioredoxin, mitochondrial (Fragment);Thioredoxin, mitochondrial	4	3	3	3	3	2	1	1	3	2	1	1	3	2	1	1
-0.238119	0.354483		Discard		1007	3	Pfdn6	Pfdn6	3	21.8	0	21.061	366680000	318430000	0.0572167	0.0581819	Pfdn6	Prefoldin subunit 6	G3UYF9;Q03958	Isoform of Q03958, Prefoldin subunit 6;Prefoldin subunit 6	Pfdn6	Pfdn6	Isoform of Q03958, Prefoldin subunit 6;Prefoldin subunit 6	2	3	3	3	3	2	1	2	3	2	1	2	3	2	1	2
0.0886844	-0.131458		Discard		147	3	Mark2;Mark1;Mark3	Mark2;Mark1;Mark3	3	4.7	0	6.4766	173250000	188110000	0.0565907	-0.0213867	Mark2;Mark1;Mark3	Serine/threonine-protein kinase MARK2;MAP/microtubule affinity-regulating kinase 3;Serine/threonine-protein kinase MARK1	E9Q9N6;E9PYX3;A0A0R4J227;A0A0R4J0B1;Q3T9A3;F6ZS70;E9QMP6;Q05512-3;Q05512-4;Q05512;A0A0A6YY78;E9Q2J6;Q03141-2;Q03141-3;Q03141;Q05512-2;Q8VHJ5;Q8CIP4-2;Q8CIP4	Isoform of Q05512, Serine/threonine-protein kinase MARK2;Isoform of Q05512, Serine/threonine-protein kinase MARK2;Isoform of Q05512, Serine/threonine-protein kinase MARK2;Isoform of Q05512, Serine/threonine-protein kinase MARK2;Isoform of Q05512, Serine/th	Mark2;Mark1;Mark3	Mark2;Mark1;Mark3	Isoform of Q05512, Serine/threonine-protein kinase MARK2;Isoform of Q05512, Serine/threonine-protein kinase MARK2;Isoform of Q05512, Serine/threonine-protein kinase MARK2;Isoform of Q05512, Serine/threonine-protein kinase MARK2;Isoform of Q05512, Serine/th	19	3	3	3	3	1	2	1	3	1	2	1	3	1	2	1
-0.336482	0.298903		Discard		74	3	Kiaa0907	Kiaa0907	3	10.4	0	15.399	67190000	50799000	0.016648	-0.0187894	Kiaa0907	UPF0469 protein KIAA0907	A0A0G2JEG2;Q3TCX3-3;Q3TCX3-2;Q3TCX3;Q3TCX3-4	Isoform of Q3TCX3, Protein 2810403A07Rik;Isoform of Q3TCX3, Isoform 3 of UPF0469 protein KIAA0907;Isoform of Q3TCX3, Isoform 2 of UPF0469 protein KIAA0907;UPF0469 protein KIAA0907	Kiaa0907	Kiaa0907	Isoform of Q3TCX3, Protein 2810403A07Rik;Isoform of Q3TCX3, Isoform 3 of UPF0469 protein KIAA0907;Isoform of Q3TCX3, Isoform 2 of UPF0469 protein KIAA0907;UPF0469 protein KIAA0907	5	3	3	3	2	1	2	1	2	1	2	1	2	1	2	1
0.185232	-0.0732718		Discard		680	3	Mpnd	Mpnd	3	11.6	0	73.277	402280000	361500000	0.130885	0.0559802	Mpnd	MPN domain-containing protein	E0CXX6;Q3TV65;F7BQ76;F7BJW2;E0CYJ7	Isoform of Q3TV65, MPN domain-containing protein;MPN domain-containing protein;Isoform of Q3TV65, MPN domain-containing protein (Fragment);Isoform of Q3TV65, MPN domain-containing protein (Fragment)	Mpnd	Mpnd	Isoform of Q3TV65, MPN domain-containing protein;MPN domain-containing protein;Isoform of Q3TV65, MPN domain-containing protein (Fragment);Isoform of Q3TV65, MPN domain-containing protein (Fragment)	5	3	3	3	1	1	2	3	1	1	2	3	1	1	2	3
0.198997	0.784011		Discard		1032	3	Wdr70	Wdr70	3	5.5	0	4.82	71076000	56492000	0.466284	0.491504	Wdr70	WD repeat-containing protein 70	G3X934;Q3TWF6	Isoform of Q3TWF6, MCG115964;WD repeat-containing protein 70	Wdr70	Wdr70	Isoform of Q3TWF6, MCG115964;WD repeat-containing protein 70	2	3	3	3	3	1	0	0	3	1	0	0	3	1	0	0
0.614474	0.188102		Discard		2091	3	Peg3	Peg3	3	4.8	0.0013736	2.8111	28268000	36387000	0.507399	0.401288	Peg3	Paternally-expressed gene 3 protein	Q3URU2-2;Q3URU2	Isoform of Q3URU2, Isoform 2 of Paternally-expressed gene 3 protein;Paternally-expressed gene 3 protein	Peg3	Peg3	Isoform of Q3URU2, Isoform 2 of Paternally-expressed gene 3 protein;Paternally-expressed gene 3 protein	2	3	3	3	2	1	1	1	2	1	1	1	2	1	1	1
-0.243609	0.279809		Discard		884	3	Abracl	Abracl	3	46.9	0	13.891	990390000	672490000	0.0195238	0.0181002	Abracl	Costars family protein ABRACL	E9QMV2;Q4KML4	Isoform of Q4KML4, Costars family protein ABRACL;Costars family protein ABRACL	Abracl	Abracl	Isoform of Q4KML4, Costars family protein ABRACL;Costars family protein ABRACL	2	3	3	3	3	2	0	2	3	2	0	2	3	2	0	2
-0.332735	0.265119		Discard		480	3	Deptor	Deptor	3	11	0	10.313	66058000	70359000	0.0323094	-0.0338077	Deptor	DEP domain-containing mTOR-interacting protein	B2ZRS5;Q570Y9-3;Q570Y9;Q570Y9-2	Isoform of Q570Y9, DEP domain-containing mTOR-interacting protein;Isoform of Q570Y9, Isoform 3 of DEP domain-containing mTOR-interacting protein;DEP domain-containing mTOR-interacting protein;Isoform of Q570Y9, Isoform 2 of DEP domain-containing mTOR-inter	Deptor	Deptor	Isoform of Q570Y9, DEP domain-containing mTOR-interacting protein;Isoform of Q570Y9, Isoform 3 of DEP domain-containing mTOR-interacting protein;DEP domain-containing mTOR-interacting protein;Isoform of Q570Y9, Isoform 2 of DEP domain-containing mTOR-inter	4	3	3	3	2	1	1	1	2	1	1	1	2	1	1	1
0.193961	-0.746141		Discard		2155	1	Fbxw11	Fbxw11	3	4.9	0	28.05	192040000	253470000	0.179203	-0.27609	Fbxw11	F-box/WD repeat-containing protein 11	Q5SRY7-4;Q5SRY7-3;Q5SRY7;Q5SRY7-2	Isoform of Q5SRY7, Isoform 4 of F-box/WD repeat-containing protein 11;Isoform of Q5SRY7, Isoform 3 of F-box/WD repeat-containing protein 11;F-box/WD repeat-containing protein 11;Isoform of Q5SRY7, Isoform 2 of F-box/WD repeat-containing protein 11	Fbxw11	Fbxw11	Isoform of Q5SRY7, Isoform 4 of F-box/WD repeat-containing protein 11;Isoform of Q5SRY7, Isoform 3 of F-box/WD repeat-containing protein 11;F-box/WD repeat-containing protein 11;Isoform of Q5SRY7, Isoform 2 of F-box/WD repeat-containing protein 11	4	3	3	1	1	1	3	1	1	1	3	1	1	0	1	1
0.338339	0.0235337		Discard		937	3	Hnrnpd	Hnrnpd	3	10.7	0	8.2259	913860000	876270000	0.341235	0.180936	Hnrnpd		F7A465	Isoform of Q60668, Heterogeneous nuclear ribonucleoprotein D0 (Fragment)	Hnrnpd	Hnrnpd	Isoform of Q60668, Heterogeneous nuclear ribonucleoprotein D0 (Fragment)	1	5	3	3	5	4	5	5	3	2	3	3	3	2	3	3
0.477677	-0.121811		Discard		29	3	Gcdh	Gcdh	3	11	0	30.196	394060000	390010000	0.181144	0.177933	Gcdh	Glutaryl-CoA dehydrogenase, mitochondrial	A0A0A0MQ68;Q60759;D3Z4I2	Isoform of Q60759, Glutaryl-CoA dehydrogenase, mitochondrial;Glutaryl-CoA dehydrogenase, mitochondrial	Gcdh	Gcdh	Isoform of Q60759, Glutaryl-CoA dehydrogenase, mitochondrial;Glutaryl-CoA dehydrogenase, mitochondrial	3	3	3	3	1	1	3	2	1	1	3	2	1	1	3	2
-0.191854	0.0892213		Discard		2210	3	Ift20	Ift20	3	38.7	0	8.6074	387170000	333140000	0.109513	-0.0513163	Ift20	Intraflagellar transport protein 20 homolog	Z4YJL9;Q61025-2;Q61025	Isoform of Q61025, Intraflagellar transport protein 20 homolog (Fragment);Isoform of Q61025, Isoform 2 of Intraflagellar transport protein 20 homolog;Intraflagellar transport protein 20 homolog	Ift20	Ift20	Isoform of Q61025, Intraflagellar transport protein 20 homolog (Fragment);Isoform of Q61025, Isoform 2 of Intraflagellar transport protein 20 homolog;Intraflagellar transport protein 20 homolog	3	3	3	3	3	1	1	1	3	1	1	1	3	1	1	1
0.28889	0.082301		Discard		2269	3	Sin3b	Sin3b	3	4.5	0	7.5078	142620000	74492000	0.490373	0.185595	Sin3b	Paired amphipathic helix protein Sin3b	Q62141-1;Q62141;Q62141-2;Q62141-3	Isoform of Q62141, Isoform 1 of Paired amphipathic helix protein Sin3b;Paired amphipathic helix protein Sin3b;Isoform of Q62141, Isoform 2 of Paired amphipathic helix protein Sin3b;Isoform of Q62141, Isoform 3 of Paired amphipathic helix protein Sin3b	Sin3b	Sin3b	Isoform of Q62141, Isoform 1 of Paired amphipathic helix protein Sin3b;Paired amphipathic helix protein Sin3b;Isoform of Q62141, Isoform 2 of Paired amphipathic helix protein Sin3b;Isoform of Q62141, Isoform 3 of Paired amphipathic helix protein Sin3b	4	4	3	3	1	2	2	4	1	1	1	3	1	1	1	3
0.601697	0.430489		Discard		356	3	Med22	Med22	3	22.6	0	33.098	371970000	422680000	0.980292	0.516093	Med22	Mediator of RNA polymerase II transcription subunit 22	A2ALA4;Q62276-2;Q62276	Isoform of Q62276, Mediator of RNA polymerase II transcription subunit 22 (Fragment);Isoform of Q62276, Isoform 2 of Mediator of RNA polymerase II transcription subunit 22;Mediator of RNA polymerase II transcription subunit 22	Med22	Med22	Isoform of Q62276, Mediator of RNA polymerase II transcription subunit 22 (Fragment);Isoform of Q62276, Isoform 2 of Mediator of RNA polymerase II transcription subunit 22;Mediator of RNA polymerase II transcription subunit 22	3	3	3	3	3	2	3	2	3	2	3	2	3	2	3	2
0.0621218	0.0140916		Discard		616	3	Tpd52	Tpd52	3	24.1	0	5.4711	116170000	127720000	0.446125	0.0381067	Tpd52	Tumor protein D52	D3Z637;D3Z125;E9PUA7;D3Z7X7;F8WHQ1;Q62393-2;Q62393-3;Q62393;D3Z2U2	Isoform of Q62393, MCG10134, isoform CRA_c;Isoform of Q62393, Tumor protein D52 (Fragment);Isoform of Q62393, Tumor protein D52;Isoform of Q62393, Tumor protein D52 (Fragment);Isoform of Q62393, Tumor protein D52;Isoform of Q62393, Isoform 2 of Tumor prote	Tpd52	Tpd52	Isoform of Q62393, MCG10134, isoform CRA_c;Isoform of Q62393, Tumor protein D52 (Fragment);Isoform of Q62393, Tumor protein D52;Isoform of Q62393, Tumor protein D52 (Fragment);Isoform of Q62393, Tumor protein D52;Isoform of Q62393, Isoform 2 of Tumor prote	9	3	3	3	2	2	1	1	2	2	1	1	2	2	1	1
-0.0122571	-0.227864		Discard		2326	3	Cdk13	Cdk13	3	4	0	35.19	1617800000	1474700000	0.331811	-0.120061	Cdk13	Cyclin-dependent kinase 13	Q69ZA1-2;Q69ZA1	Isoform of Q69ZA1, Isoform 2 of Cyclin-dependent kinase 13;Cyclin-dependent kinase 13	Cdk13	Cdk13	Isoform of Q69ZA1, Isoform 2 of Cyclin-dependent kinase 13;Cyclin-dependent kinase 13	2	5	3	3	3	3	4	5	1	1	2	3	1	1	2	3
0.0204844	0.596121		Discard		910	3	Kazn	Kazn	3	7.3	0	8.4653	863960000	734280000	0.320452	0.308303	Kazn	Kazrin	F6RLJ7;Q69ZS8;B7ZCA7;G3UY74;G3UZT9;Q69ZS8-3;Q69ZS8-2	Isoform of Q69ZS8, Kazrin (Fragment);Kazrin	Kazn	Kazn	Isoform of Q69ZS8, Kazrin (Fragment);Kazrin	7	3	3	3	1	2	1	2	1	2	1	2	1	2	1	2
0.492007	-0.344601		Discard		313	3	Mbtd1	Mbtd1	3	8.3	0	7.6744	181810000	216380000	0.0511125	0.0737029	Mbtd1	MBT domain-containing protein 1	Q5NC75;A2ABG6;Q6P5G3-2;Q6P5G3;Q5NC76	Isoform of Q6P5G3, MBT domain-containing protein 1;Isoform of Q6P5G3, MBT domain-containing protein 1;Isoform of Q6P5G3, Isoform 2 of MBT domain-containing protein 1;MBT domain-containing protein 1	Mbtd1	Mbtd1	Isoform of Q6P5G3, MBT domain-containing protein 1;Isoform of Q6P5G3, MBT domain-containing protein 1;Isoform of Q6P5G3, Isoform 2 of MBT domain-containing protein 1;MBT domain-containing protein 1	5	3	3	3	3	1	3	1	3	1	3	1	3	1	3	1
-0.0610744	-0.0514416		Discard		235	3	Map6	Map6	3	6.4	0	6.3184	117140000	147420000	1.26464	-0.056258	Map6	Microtubule-associated protein 6	A0A140LIT9;Q7TSJ2;D3Z6W1;Q7TSJ2-3;Q7TSJ2-2	Isoform of Q7TSJ2, Microtubule-associated protein 6;Microtubule-associated protein 6;Isoform of Q7TSJ2, Microtubule-associated protein 6;Isoform of Q7TSJ2, Isoform 3 of Microtubule-associated protein 6;Isoform of Q7TSJ2, Isoform 2 of Microtubule-associated	Map6	Map6	Isoform of Q7TSJ2, Microtubule-associated protein 6;Microtubule-associated protein 6;Isoform of Q7TSJ2, Microtubule-associated protein 6;Isoform of Q7TSJ2, Isoform 3 of Microtubule-associated protein 6;Isoform of Q7TSJ2, Isoform 2 of Microtubule-associated	5	3	3	3	2	3	3	2	2	3	3	2	2	3	3	2
0.0784732	0.0516084		Discard		2489	2	Phf8	Phf8	3	3.5	0	11.885	107610000	103960000	0.887216	0.0650408	Phf8	Histone lysine demethylase PHF8	Q80TJ7-2;Q80TJ7;A2ABV1;Z4YL84;Q80TJ7-3;A2ABU9	Isoform of Q80TJ7, Isoform 2 of Histone lysine demethylase PHF8;Histone lysine demethylase PHF8;Isoform of Q80TJ7, Histone lysine demethylase PHF8;Isoform of Q80TJ7, Histone lysine demethylase PHF8;Isoform of Q80TJ7, Isoform 3 of Histone lysine demethylase	Phf8	Phf8	Isoform of Q80TJ7, Isoform 2 of Histone lysine demethylase PHF8;Histone lysine demethylase PHF8;Isoform of Q80TJ7, Histone lysine demethylase PHF8;Isoform of Q80TJ7, Histone lysine demethylase PHF8;Isoform of Q80TJ7, Isoform 3 of Histone lysine demethylase	6	3	3	2	3	1	2	1	3	1	2	1	2	0	1	0
-0.292988	-0.097476		Discard		2534	3	Nanog	Nanog	3	20.4	0	77.374	753030000	730860000	0.529395	-0.195232	Nanog	Homeobox protein NANOG	Q80Z64-2;Q80Z64	Isoform of Q80Z64, Isoform 2 of Homeobox protein NANOG;Homeobox protein NANOG	Nanog	Nanog	Isoform of Q80Z64, Isoform 2 of Homeobox protein NANOG;Homeobox protein NANOG	2	3	3	3	3	3	3	3	3	3	3	3	3	3	3	3
0.148218	0.0617067		Discard		2576	3	Mak16	Mak16	3	14.8	0	21.069	387020000	3992300000	0.604054	0.104962	Mak16	Protein MAK16 homolog	Q8BGS0-2;Q8BGS0	Isoform of Q8BGS0, Isoform 2 of Protein MAK16 homolog;Protein MAK16 homolog	Mak16	Mak16	Isoform of Q8BGS0, Isoform 2 of Protein MAK16 homolog;Protein MAK16 homolog	2	3	3	3	2	3	2	2	2	3	2	2	2	3	2	2
0.0177795	-0.370499		Discard		2581	3	Cnot10	Cnot10	3	5.7	0	7.3403	352060000	320010000	0.275293	-0.17636	Cnot10	CCR4-NOT transcription complex subunit 10	Q8BH15-2;Q8BH15;Q8BH15-3;Q8BH15-5;Q8BH15-4	Isoform of Q8BH15, Isoform 2 of CCR4-NOT transcription complex subunit 10;CCR4-NOT transcription complex subunit 10;Isoform of Q8BH15, Isoform 3 of CCR4-NOT transcription complex subunit 10	Cnot10	Cnot10	Isoform of Q8BH15, Isoform 2 of CCR4-NOT transcription complex subunit 10;CCR4-NOT transcription complex subunit 10;Isoform of Q8BH15, Isoform 3 of CCR4-NOT transcription complex subunit 10	5	3	3	3	1	3	1	0	1	3	1	0	1	3	1	0
0.476122	0.19674		Discard		2619	3	Nol11	Nol11	3	5.5	0	21.674	307550000	315530000	0.601116	0.336431	Nol11	Nucleolar protein 11	Q8BJW5-2;Q8BJW5	Isoform of Q8BJW5, Isoform 2 of Nucleolar protein 11;Nucleolar protein 11	Nol11	Nol11	Isoform of Q8BJW5, Isoform 2 of Nucleolar protein 11;Nucleolar protein 11	2	3	3	3	2	2	3	3	2	2	3	3	2	2	3	3
0.584482	0.384471		Discard		162	3	Mrps35	Mrps35	3	11.2	0.0008394	3.0517	49410000	46806000	0.887426	0.484476	Mrps35	28S ribosomal protein S35, mitochondrial	A0A0R4J0L6;Q8BJZ4;A0A0N4SV23	Isoform of Q8BJZ4, 28S ribosomal protein S35, mitochondrial;28S ribosomal protein S35, mitochondrial	Mrps35	Mrps35	Isoform of Q8BJZ4, 28S ribosomal protein S35, mitochondrial;28S ribosomal protein S35, mitochondrial	3	3	3	3	2	2	1	0	2	2	1	0	2	2	1	0
0.38416	0.181918		Discard		222	3	Emsy	Emsy	3	3.8	0.0031797	2.242	823910000	839120000	0.660655	0.283039	Emsy	Protein EMSY	A0A0U1RPK1;Q8BMB0-2;Q8BMB0-3;Q8BMB0;A0A0U1RQ63;A0A0U1RPW3;A0A0U1RNQ4	Isoform of Q8BMB0, BRCA2-interacting transcriptional repressor EMSY;Isoform of Q8BMB0, Isoform 2 of BRCA2-interacting transcriptional repressor EMSY;Isoform of Q8BMB0, Isoform 3 of BRCA2-interacting transcriptional repressor EMSY;BRCA2-interacting transcri	Emsy	Emsy	Isoform of Q8BMB0, BRCA2-interacting transcriptional repressor EMSY;Isoform of Q8BMB0, Isoform 2 of BRCA2-interacting transcriptional repressor EMSY;Isoform of Q8BMB0, Isoform 3 of BRCA2-interacting transcriptional repressor EMSY;BRCA2-interacting transcri	7	3	3	3	2	1	1	1	2	1	1	1	2	1	1	1
0.214249	0.284247		Discard		1065	3	Mpp7	Mpp7	3	7.5	0	9.6406	135380000	124950000	1.05153	0.249248	Mpp7	MAGUK p55 subfamily member 7	G5E8S8;Q8BVD5;Q8BVD5-3;Q8BVD5-2;Q8BVD5-5;Q8BVD5-4	Isoform of Q8BVD5, MAGUK p55 subfamily member 7;MAGUK p55 subfamily member 7;Isoform of Q8BVD5, Isoform 3 of MAGUK p55 subfamily member 7;Isoform of Q8BVD5, Isoform 2 of MAGUK p55 subfamily member 7	Mpp7	Mpp7	Isoform of Q8BVD5, MAGUK p55 subfamily member 7;MAGUK p55 subfamily member 7;Isoform of Q8BVD5, Isoform 3 of MAGUK p55 subfamily member 7;Isoform of Q8BVD5, Isoform 2 of MAGUK p55 subfamily member 7	6	3	3	3	3	1	1	0	3	1	1	0	3	1	1	0
0.281075	0.0421448		Discard		2702	3	Vps13c	Vps13c	3	1.4	0.0018904	2.5221	101440000	110840000	0.392277	0.16161	Vps13c	Vacuolar protein sorting-associated protein 13C	Q8BX70-2;Q8BX70-3;Q8BX70	Isoform of Q8BX70, Isoform 2 of Vacuolar protein sorting-associated protein 13C;Isoform of Q8BX70, Isoform 3 of Vacuolar protein sorting-associated protein 13C;Vacuolar protein sorting-associated protein 13C	Vps13c	Vps13c	Isoform of Q8BX70, Isoform 2 of Vacuolar protein sorting-associated protein 13C;Isoform of Q8BX70, Isoform 3 of Vacuolar protein sorting-associated protein 13C;Vacuolar protein sorting-associated protein 13C	3	3	3	3	3	2	0	0	3	2	0	0	3	2	0	0
0.273217	-0.346645		Discard		315	3	Stra13	Stra13	3	28.1	0	8.555	145200000	150600000	0.0338877	-0.0367137	Stra13	Centromere protein X	A2AC07;Q8C4X1;Q8C4X1-3;Q8C4X1-2;Q8C4X1-4	Isoform of Q8C4X1, Centromere protein X;Centromere protein X;Isoform of Q8C4X1, Isoform 3 of Centromere protein X;Isoform of Q8C4X1, Isoform 2 of Centromere protein X;Isoform of Q8C4X1, Isoform 4 of Centromere protein X	Stra13	Stra13	Isoform of Q8C4X1, Centromere protein X;Centromere protein X;Isoform of Q8C4X1, Isoform 3 of Centromere protein X;Isoform of Q8C4X1, Isoform 2 of Centromere protein X;Isoform of Q8C4X1, Isoform 4 of Centromere protein X	5	3	3	3	2	1	1	3	2	1	1	3	2	1	1	3
0.643117	-0.680504		Discard		2745	3	Sdhaf2	Sdhaf2	3	68.6	0	16.544	461150000	698340000	0.00787843	-0.0186935	Sdhaf2	Succinate dehydrogenase assembly factor 2, mitochondrial	Q8C6I2-3;Q8C6I2	Isoform of Q8C6I2, Isoform 3 of Succinate dehydrogenase assembly factor 2, mitochondrial;Succinate dehydrogenase assembly factor 2, mitochondrial	Sdhaf2	Sdhaf2	Isoform of Q8C6I2, Isoform 3 of Succinate dehydrogenase assembly factor 2, mitochondrial;Succinate dehydrogenase assembly factor 2, mitochondrial	2	3	3	3	2	1	2	1	2	1	2	1	2	1	2	1
-0.666576	1.05343		Discard		609	3	Uba6	Uba6	3	3.1	0.0011013	2.8346	48289000	24042000	0.0659271	0.193429	Uba6	Ubiquitin-like modifier-activating enzyme 6	D3Z061;Q8C7R4	Isoform of Q8C7R4, Ubiquitin-like modifier-activating enzyme 6;Ubiquitin-like modifier-activating enzyme 6	Uba6	Uba6	Isoform of Q8C7R4, Ubiquitin-like modifier-activating enzyme 6;Ubiquitin-like modifier-activating enzyme 6	2	3	3	3	3	1	0	0	3	1	0	0	3	1	0	0
-0.912347	-0.182057		Discard		2769	3	Map2k7	Map2k7	3	12.1	0	24.878	597480000	482120000	0.426419	-0.547202	Map2k7	Dual specificity mitogen-activated protein kinase kinase 7	Q8CE90-4;Q8CE90-3;Q8CE90-5;Q8CE90-2;Q8CE90-6;Q8CE90-8;Q8CE90-7;Q8CE90	Isoform of Q8CE90, Isoform 4 of Dual specificity mitogen-activated protein kinase kinase 7;Isoform of Q8CE90, Isoform 3 of Dual specificity mitogen-activated protein kinase kinase 7;Isoform of Q8CE90, Isoform 5 of Dual specificity mitogen-activated protein	Map2k7	Map2k7	Isoform of Q8CE90, Isoform 4 of Dual specificity mitogen-activated protein kinase kinase 7;Isoform of Q8CE90, Isoform 3 of Dual specificity mitogen-activated protein kinase kinase 7;Isoform of Q8CE90, Isoform 5 of Dual specificity mitogen-activated protein	8	3	3	3	3	3	3	2	3	3	3	2	3	3	3	2
-0.491571	0.0525208		Discard		243	1	Rcor1	Rcor1	3	4.2	0	7.0718	104820000	82150000	0.245834	-0.219525	Rcor1	REST corepressor 1	A0A140T8R7;K3W4P9;Q8CFE3	Isoform of Q8CFE3, REST corepressor 1;Isoform of Q8CFE3, REST corepressor 1;REST corepressor 1	Rcor1	Rcor1	Isoform of Q8CFE3, REST corepressor 1;Isoform of Q8CFE3, REST corepressor 1;REST corepressor 1	3	4	3	1	3	1	2	1	2	1	2	1	0	0	1	0
-0.168528	0.319946		Discard		2641	3	Lsm14b	Lsm14b	3	16.1	0	20.024	636760000	558840000	0.0922451	0.0757088	Lsm14b	Protein LSM14 homolog B	Q8BM41;Q8CGC4	Isoform of Q8CGC4, Protein LSM14 homolog B;Protein LSM14 homolog B	Lsm14b	Lsm14b	Isoform of Q8CGC4, Protein LSM14 homolog B;Protein LSM14 homolog B	2	3	3	3	2	3	2	2	2	3	2	2	2	3	2	2
0.885418	-0.455439		Discard		291	3	Ict1	Ict1	3	22	0	12.855	119940000	109850000	0.0955835	0.21499	Ict1	Peptidyl-tRNA hydrolase ICT1, mitochondrial	A2A6T4;Q8R035;Q8R035-2;D6RHR8	Isoform of Q8R035, Immature colon carcinoma transcript 1, isoform CRA_c;Peptidyl-tRNA hydrolase ICT1, mitochondrial;Isoform of Q8R035, Isoform 2 of Peptidyl-tRNA hydrolase ICT1, mitochondrial	Ict1	Ict1	Isoform of Q8R035, Immature colon carcinoma transcript 1, isoform CRA_c;Peptidyl-tRNA hydrolase ICT1, mitochondrial;Isoform of Q8R035, Isoform 2 of Peptidyl-tRNA hydrolase ICT1, mitochondrial	4	3	3	3	2	1	3	1	2	1	3	1	2	1	3	1
0.0576928	0.811827		Discard		707	3	Nabp2	Nabp2	3	29.8	0	43.379	599610000	443400000	0.342147	0.43476	Nabp2	SOSS complex subunit B1	E9Q1I2;E9PV68;E9Q199;Q8R2Y9;E9Q2V9;E9PW70;Q8BGW5-2;Q8BGW5	Isoform of Q8R2Y9, SOSS complex subunit B1 (Fragment);Isoform of Q8R2Y9, SOSS complex subunit B1 (Fragment);Isoform of Q8R2Y9, SOSS complex subunit B1;SOSS complex subunit B1	Nabp2	Nabp2	Isoform of Q8R2Y9, SOSS complex subunit B1 (Fragment);Isoform of Q8R2Y9, SOSS complex subunit B1 (Fragment);Isoform of Q8R2Y9, SOSS complex subunit B1;SOSS complex subunit B1	8	3	3	3	3	1	1	1	3	1	1	1	3	1	1	1
0.0560286	0.456365		Discard		741	3	Acot7	Acot7	3	8.9	0	9.0779	158350000	119660000	0.37445	0.256197	Acot7	Cytosolic acyl coenzyme A thioester hydrolase	E9PYH2;Q91V12-2;Q91V12-3;Q91V12-4;Q91V12	Isoform of Q91V12, Cytosolic acyl coenzyme A thioester hydrolase;Isoform of Q91V12, Isoform A of Cytosolic acyl coenzyme A thioester hydrolase;Isoform of Q91V12, Isoform C of Cytosolic acyl coenzyme A thioester hydrolase;Isoform of Q91V12, Isoform D of Cyt	Acot7	Acot7	Isoform of Q91V12, Cytosolic acyl coenzyme A thioester hydrolase;Isoform of Q91V12, Isoform A of Cytosolic acyl coenzyme A thioester hydrolase;Isoform of Q91V12, Isoform C of Cytosolic acyl coenzyme A thioester hydrolase;Isoform of Q91V12, Isoform D of Cyt	5	3	3	3	2	2	2	1	2	2	2	1	2	2	2	1
0.31429	0.421419		Discard		201	3	Txndc5	Txndc5	3	13.3	0	12.263	333960000	331410000	1.03596	0.367855	Txndc5	Thioredoxin domain-containing protein 5	A0A0R4J1Y7;E9PXX7;Q91W90	Isoform of Q91W90, Thioredoxin domain-containing protein 5;Isoform of Q91W90, Thioredoxin domain-containing protein 5;Thioredoxin domain-containing protein 5	Txndc5	Txndc5	Isoform of Q91W90, Thioredoxin domain-containing protein 5;Isoform of Q91W90, Thioredoxin domain-containing protein 5;Thioredoxin domain-containing protein 5	3	3	3	3	3	1	3	2	3	1	3	2	3	1	3	2
-0.739613	-0.0870554		Discard		3098	3	Fyttd1	Fyttd1	3	13.4	0	12.268	238410000	197880000	0.371192	-0.413334	Fyttd1	UAP56-interacting factor	Q91Z49-2;Q91Z49;D3Z591;Q91Z49-3	Isoform of Q91Z49, Isoform 2 of UAP56-interacting factor;UAP56-interacting factor	Fyttd1	Fyttd1	Isoform of Q91Z49, Isoform 2 of UAP56-interacting factor;UAP56-interacting factor	4	3	3	3	2	1	2	2	2	1	2	2	2	1	2	2
0.358171	-0.456701		Discard		699	3	Golga2	Golga2	3	5.6	0	7.7172	96208000	95311000	0.0346123	-0.0492649	Golga2	Golgin subfamily A member 2	Z4YJU8;E9PUQ5;Q921M4-2;Q921M4;A2AN46	Isoform of Q921M4, Golgin subfamily A member 2 (Fragment);Isoform of Q921M4, Golgin subfamily A member 2;Isoform of Q921M4, Isoform 2 of Golgin subfamily A member 2;Golgin subfamily A member 2	Golga2	Golga2	Isoform of Q921M4, Golgin subfamily A member 2 (Fragment);Isoform of Q921M4, Golgin subfamily A member 2;Isoform of Q921M4, Isoform 2 of Golgin subfamily A member 2;Golgin subfamily A member 2	5	3	3	3	3	2	1	0	3	2	1	0	3	2	1	0
-0.104651	0.791308		Discard		3151	3	St5	St5	3	5.9	0	9.1899	198460000	167030000	0.233805	0.343329	St5	Suppression of tumorigenicity 5 protein	Q924W7-3;Q924W7-2;Q924W7	Isoform of Q924W7, Isoform 3 of Suppression of tumorigenicity 5 protein;Isoform of Q924W7, Isoform 2 of Suppression of tumorigenicity 5 protein;Suppression of tumorigenicity 5 protein	St5	St5	Isoform of Q924W7, Isoform 3 of Suppression of tumorigenicity 5 protein;Isoform of Q924W7, Isoform 2 of Suppression of tumorigenicity 5 protein;Suppression of tumorigenicity 5 protein	3	3	3	3	2	1	2	2	2	1	2	2	2	1	2	2
0.507313	0.0437203		Discard		496	3	Trim26	Trim26	3	9.9	0	34.556	191890000	214730000	0.351375	0.275516	Trim26	Tripartite motif-containing protein 26	B8JJ56;J3QN94;Q99PN3;B8JJ53;B8JJ57;Q99PN3-2	Isoform of Q99PN3, Tripartite motif-containing protein 26 (Fragment);Isoform of Q99PN3, Tripartite motif-containing protein 26;Tripartite motif-containing protein 26;Isoform of Q99PN3, Tripartite motif-containing protein 26 (Fragment);Isoform of Q99PN3, Tr	Trim26	Trim26	Isoform of Q99PN3, Tripartite motif-containing protein 26 (Fragment);Isoform of Q99PN3, Tripartite motif-containing protein 26;Tripartite motif-containing protein 26;Isoform of Q99PN3, Tripartite motif-containing protein 26 (Fragment);Isoform of Q99PN3, Tr	6	3	3	3	3	1	3	1	3	1	3	1	3	1	3	1
0.0809305	-0.0817487		Discard		117	3	Fam136a	Fam136a	3	40.7	0	31.4	911540000	919820000	0.00139269	-0.00040907	Fam136a	Protein FAM136A	A0A0N4SWI4;Q9CR98	Isoform of Q9CR98, Protein FAM136A;Protein FAM136A	Fam136a	Fam136a	Isoform of Q9CR98, Protein FAM136A;Protein FAM136A	2	3	3	3	2	2	2	3	2	2	2	3	2	2	2	3
-0.229653	0.128503		Discard		3315	3	Pfdn1	Pfdn1	3	17.2	0	9.3511	303000000	252040000	0.0836668	-0.0505749	Pfdn1	Prefoldin subunit 1	Q9CQF7;Q9CWM4	Isoform of Q9CWM4, Prefoldin 1;Prefoldin subunit 1	Pfdn1	Pfdn1	Isoform of Q9CWM4, Prefoldin 1;Prefoldin subunit 1	2	3	3	3	3	2	1	1	3	2	1	1	3	2	1	1
-0.040126	0.315468		Discard		643	3	Rbm33	Rbm33	3	4.1	0	72.226	247960000	247910000	0.236166	0.137671	Rbm33	RNA-binding protein 33	D3Z5I9;Q9CXK9;D3YV48;Q9CXK9-2	Isoform of Q9CXK9, RNA-binding protein 33;RNA-binding protein 33	Rbm33	Rbm33	Isoform of Q9CXK9, RNA-binding protein 33;RNA-binding protein 33	4	3	3	3	3	1	2	1	3	1	2	1	3	1	2	1
0.735955	-0.0326651		Discard		3454	3	Mrpl44	Mrpl44	3	22.7	0	30.166	421500000	455170000	0.277171	0.351645	Mrpl44	39S ribosomal protein L44, mitochondrial	Q9CY73-2;Q9CY73	Isoform of Q9CY73, Isoform 2 of 39S ribosomal protein L44, mitochondrial;39S ribosomal protein L44, mitochondrial	Mrpl44	Mrpl44	Isoform of Q9CY73, Isoform 2 of 39S ribosomal protein L44, mitochondrial;39S ribosomal protein L44, mitochondrial	2	3	3	3	3	1	3	1	3	1	3	1	3	1	3	1
-0.146467	0.108596		Discard		597	3	2810428I15Rik	2810428I15Rik	3	35.1	0	63.958	305780000	254840000	0.0427939	-0.0189355	2810428I15Rik	Uncharacterized protein C19orf60 homolog	D3YZ60;Q9CYZ6	Isoform of Q9CYZ6, Protein 2810428I15Rik;Uncharacterized protein C19orf60 homolog	2810428I15Rik	2810428I15Rik	Isoform of Q9CYZ6, Protein 2810428I15Rik;Uncharacterized protein C19orf60 homolog	2	3	3	3	2	1	2	1	2	1	2	1	2	1	2	1
0.20364	-0.464355		Discard		2067	3	Oxct1	Oxct1	3	13	0	25.213	468730000	522130000	0.117415	-0.130357	Oxct1	Succinyl-CoA:3-ketoacid-coenzyme A transferase;Succinyl-CoA:3-ketoacid coenzyme A transferase 1, mitochondrial	Q3UJQ9;Q9D0K2	Isoform of Q9D0K2, Succinyl-CoA:3-ketoacid-coenzyme A transferase;Succinyl-CoA:3-ketoacid coenzyme A transferase 1, mitochondrial	Oxct1	Oxct1	Isoform of Q9D0K2, Succinyl-CoA:3-ketoacid-coenzyme A transferase;Succinyl-CoA:3-ketoacid coenzyme A transferase 1, mitochondrial	2	3	3	3	3	2	2	2	3	2	2	2	3	2	2	2
0.0173518	0.830947		Discard		636	3	Get4	Get4	3	22.3	0	24.468	715460000	681170000	0.312731	0.42415	Get4	Golgi to ER traffic protein 4 homolog	D3Z7S0;D3Z4J5;Q9D1H7-2;Q9D1H7	Isoform of Q9D1H7, Golgi to ER traffic protein 4 homolog (Fragment);Isoform of Q9D1H7, Golgi to ER traffic protein 4 homolog (Fragment);Isoform of Q9D1H7, Isoform 2 of Golgi to ER traffic protein 4 homolog;Golgi to ER traffic protein 4 homolog	Get4	Get4	Isoform of Q9D1H7, Golgi to ER traffic protein 4 homolog (Fragment);Isoform of Q9D1H7, Golgi to ER traffic protein 4 homolog (Fragment);Isoform of Q9D1H7, Isoform 2 of Golgi to ER traffic protein 4 homolog;Golgi to ER traffic protein 4 homolog	4	3	3	3	2	2	3	2	2	2	3	2	2	2	3	2
-0.0321231	0.206912		Discard		132	3	Actr6	Actr6	3	10.1	0	14.949	176880000	175870000	0.223261	0.0873942	Actr6	Actin-related protein 6	A0A0R4J009;Q9D864	Isoform of Q9D864, Actin-related protein 6;Actin-related protein 6	Actr6	Actr6	Isoform of Q9D864, Actin-related protein 6;Actin-related protein 6	2	3	3	3	3	1	1	1	3	1	1	1	3	1	1	1
-0.265327	-0.100843		Discard		1112	3	Phf10	Phf10	3	7.4	0	5.1144	113610000	96504000	0.570612	-0.183085	Phf10	PHD finger protein 10	K4DI61;Q9D8M7-2;Q9D8M7;E9Q5L7	Isoform of Q9D8M7, PHD finger protein 10;Isoform of Q9D8M7, Isoform 2 of PHD finger protein 10;PHD finger protein 10;Isoform of Q9D8M7, PHD finger protein 10	Phf10	Phf10	Isoform of Q9D8M7, PHD finger protein 10;Isoform of Q9D8M7, Isoform 2 of PHD finger protein 10;PHD finger protein 10;Isoform of Q9D8M7, PHD finger protein 10	4	3	3	3	3	1	1	1	3	1	1	1	3	1	1	1
0.108759	-0.0982848		Discard		1011	3	Aldh7a1	Aldh7a1	3	8	0	5.0851	39886000	43540000	0.0142043	0.0052369	Aldh7a1	Alpha-aminoadipic semialdehyde dehydrogenase	G3UYR8;Q9DBF1-2;Q9DBF1;G3UY72	Isoform of Q9DBF1, Alpha-aminoadipic semialdehyde dehydrogenase;Isoform of Q9DBF1, Isoform 2 of Alpha-aminoadipic semialdehyde dehydrogenase;Alpha-aminoadipic semialdehyde dehydrogenase	Aldh7a1	Aldh7a1	Isoform of Q9DBF1, Alpha-aminoadipic semialdehyde dehydrogenase;Isoform of Q9DBF1, Isoform 2 of Alpha-aminoadipic semialdehyde dehydrogenase;Alpha-aminoadipic semialdehyde dehydrogenase	4	3	3	3	2	1	2	0	2	1	2	0	2	1	2	0
-0.146372	-0.0926134		Discard		814	3	Rsrc1	Rsrc1	3	16	0	9.4574	148510000	132420000	0.851216	-0.119493	Rsrc1	Serine/Arginine-related protein 53	Q8BR75;E9Q6P8;Q3TGY1;Q9DBU6	Isoform of Q9DBU6, Serine/Arginine-related protein 53;Isoform of Q9DBU6, Serine/Arginine-related protein 53;Isoform of Q9DBU6, Serine/Arginine-related protein 53;Serine/Arginine-related protein 53	Rsrc1	Rsrc1	Isoform of Q9DBU6, Serine/Arginine-related protein 53;Isoform of Q9DBU6, Serine/Arginine-related protein 53;Isoform of Q9DBU6, Serine/Arginine-related protein 53;Serine/Arginine-related protein 53	4	3	3	3	3	1	1	1	3	1	1	1	3	1	1	1
0.00173014	-0.112633		Discard		2383	3	Clpx	Clpx	3	6.5	0	7.4576	249650000	235700000	0.292619	-0.0554516	Clpx	ATP-dependent Clp protease ATP-binding subunit clpX-like, mitochondrial	Q6P8N8;Q9JHS4;F7BB92	Isoform of Q9JHS4, ATP-dependent Clp protease ATP-binding subunit clpX-like, mitochondrial;ATP-dependent Clp protease ATP-binding subunit clpX-like, mitochondrial	Clpx	Clpx	Isoform of Q9JHS4, ATP-dependent Clp protease ATP-binding subunit clpX-like, mitochondrial;ATP-dependent Clp protease ATP-binding subunit clpX-like, mitochondrial	3	3	3	3	2	1	2	1	2	1	2	1	2	1	2	1
-0.0924786	0.779744		Discard		142	3	Pole3	Pole3	3	36.6	0	58.632	1022600000	844660000	0.240217	0.343633	Pole3	DNA polymerase epsilon subunit 3	A0A0R4J091;Q9JKP7;D6RDT4	Isoform of Q9JKP7, DNA polymerase epsilon subunit 3;DNA polymerase epsilon subunit 3	Pole3	Pole3	Isoform of Q9JKP7, DNA polymerase epsilon subunit 3;DNA polymerase epsilon subunit 3	3	3	3	3	3	2	2	2	3	2	2	2	3	2	2	2
0.579663	-0.503959		Discard		133	3	Auh	Auh	3	12.4	0	9.5856	172260000	164930000	0.0197253	0.0378518	Auh	Methylglutaconyl-CoA hydratase, mitochondrial	A0A0R4J023;Q9JLZ3;E9Q6L3;A0A0R4J1L8;E9QMT1;F6R307;F6RT60;Q9JLZ3-3;Q9JLZ3-2	Isoform of Q9JLZ3, Methylglutaconyl-CoA hydratase, mitochondrial;Methylglutaconyl-CoA hydratase, mitochondrial	Auh	Auh	Isoform of Q9JLZ3, Methylglutaconyl-CoA hydratase, mitochondrial;Methylglutaconyl-CoA hydratase, mitochondrial	9	3	3	3	2	1	3	1	2	1	3	1	2	1	3	1
-0.115738	0.511382		Discard		3842	3	Txnrd1	Txnrd1	3	11.2	0	14.629	548100000	436850000	0.192671	0.197822	Txnrd1	Thioredoxin reductase 1, cytoplasmic	Q9JMH6-2;Q9JMH6	Isoform of Q9JMH6, Isoform 2 of Thioredoxin reductase 1, cytoplasmic;Thioredoxin reductase 1, cytoplasmic	Txnrd1	Txnrd1	Isoform of Q9JMH6, Isoform 2 of Thioredoxin reductase 1, cytoplasmic;Thioredoxin reductase 1, cytoplasmic	2	3	3	3	2	1	2	1	2	1	2	1	2	1	2	1
0.521955	-0.140648		Discard		3846	2	Acsl4	Acsl4	3	4.2	0	7.6656	200070000	214250000	0.175506	0.190654	Acsl4	Long-chain-fatty-acid--CoA ligase 4	Q9QUJ7-2;Q9QUJ7	Isoform of Q9QUJ7, Isoform Short of Long-chain-fatty-acid--CoA ligase 4;Long-chain-fatty-acid--CoA ligase 4	Acsl4	Acsl4	Isoform of Q9QUJ7, Isoform Short of Long-chain-fatty-acid--CoA ligase 4;Long-chain-fatty-acid--CoA ligase 4	2	3	3	2	2	2	1	1	2	2	1	1	1	1	0	0
0.854873	-0.0234683		Discard		103	3	Nfu1	Nfu1	3	22.3	0	8.1199	438020000	498320000	0.286113	0.415703	Nfu1	NFU1 iron-sulfur cluster scaffold homolog, mitochondrial	A0A0N4SUH8;Q9QZ23;D3Z285	Isoform of Q9QZ23, NFU1 iron-sulfur cluster scaffold homolog, mitochondrial;NFU1 iron-sulfur cluster scaffold homolog, mitochondrial	Nfu1	Nfu1	Isoform of Q9QZ23, NFU1 iron-sulfur cluster scaffold homolog, mitochondrial;NFU1 iron-sulfur cluster scaffold homolog, mitochondrial	3	3	3	3	2	1	2	2	2	1	2	2	2	1	2	2
-0.0219948	0.449434		Discard		240	3	Hebp1	Hebp1	3	26.8	0	24.455	785260000	689420000	0.274799	0.21372	Hebp1	Heme-binding protein 1	A0A140T8J4;Q9R257	Isoform of Q9R257, Heme binding protein 1;Heme-binding protein 1	Hebp1	Hebp1	Isoform of Q9R257, Heme binding protein 1;Heme-binding protein 1	2	3	3	3	3	2	3	3	3	2	3	3	3	2	3	3
-0.167961	0.0266899		Discard		1089	3	Pus1	Pus1	3	6.8	0	4.0269	64282000	60541000	0.221614	-0.0706354	Pus1	tRNA pseudouridine synthase;tRNA pseudouridine synthase A, mitochondrial	H7BX59;Q9WU56-4;Q9WU56-2;Q9WU56-3;Q9WU56;D3YWU8;D3Z092	Isoform of Q9WU56, tRNA pseudouridine synthase;Isoform of Q9WU56, Isoform 4 of tRNA pseudouridine synthase A, mitochondrial;Isoform of Q9WU56, Isoform 2 of tRNA pseudouridine synthase A, mitochondrial;Isoform of Q9WU56, Isoform 3 of tRNA pseudouridine synt	Pus1	Pus1	Isoform of Q9WU56, tRNA pseudouridine synthase;Isoform of Q9WU56, Isoform 4 of tRNA pseudouridine synthase A, mitochondrial;Isoform of Q9WU56, Isoform 2 of tRNA pseudouridine synthase A, mitochondrial;Isoform of Q9WU56, Isoform 3 of tRNA pseudouridine synt	7	3	3	3	1	3	1	0	1	3	1	0	1	3	1	0
-0.583982	0.185917		Discard		3953	3	Dmtn	Dmtn	3	14.5	0	4.3171	121050000	118180000	0.157256	-0.199032	Dmtn	Dematin	Q9WV69-4;Q9WV69-2;Q9WV69-3;Q9WV69	Isoform of Q9WV69, Isoform 4 of Dematin;Isoform of Q9WV69, Isoform 2 of Dematin;Isoform of Q9WV69, Isoform 3 of Dematin;Dematin	Dmtn	Dmtn	Isoform of Q9WV69, Isoform 4 of Dematin;Isoform of Q9WV69, Isoform 2 of Dematin;Isoform of Q9WV69, Isoform 3 of Dematin;Dematin	4	3	3	3	2	1	1	1	2	1	1	1	2	1	1	1
-0.113785	0.11984		Discard		887	3	Itsn2	Itsn2	3	2.4	0.005456	1.9596	235500000	211640000	0.00722279	0.00302706	Itsn2	Intersectin-2	E9QNG1;Q9Z0R6-2;Q9Z0R6	Isoform of Q9Z0R6, Intersectin-2;Isoform of Q9Z0R6, Isoform 2 of Intersectin-2;Intersectin-2	Itsn2	Itsn2	Isoform of Q9Z0R6, Intersectin-2;Isoform of Q9Z0R6, Isoform 2 of Intersectin-2;Intersectin-2	3	3	3	3	1	3	1	1	1	3	1	1	1	3	1	1
0.787432	0.358935		Discard		441	3	Aifm1	Aifm1	3	6.1	0	16.141	208630000	190680000	0.642593	0.573184	Aifm1	Apoptosis-inducing factor 1, mitochondrial	B1AU25;Q9Z0X1	Isoform of Q9Z0X1, Apoptosis-inducing factor 1, mitochondrial;Apoptosis-inducing factor 1, mitochondrial	Aifm1	Aifm1	Isoform of Q9Z0X1, Apoptosis-inducing factor 1, mitochondrial;Apoptosis-inducing factor 1, mitochondrial	2	3	3	3	3	2	3	3	3	2	3	3	3	2	3	3
0.0768327	0.0653099		Discard		3984	3	Slc7a5	Slc7a5	3	7.2	0	6.2138	100760000	75059000	1.28824	0.0710713	Slc7a5	Large neutral amino acids transporter small subunit 1	Q9Z127;Q8BGK6-2;Q8BGK6	Large neutral amino acids transporter small subunit 1	Slc7a5	Slc7a5	Large neutral amino acids transporter small subunit 1	3	3	3	3	1	1	3	1	1	1	3	1	1	1	3	1
-0.0897278	0.0556962		Discard		1440	3	Lta4h	Lta4h	3	6.5	0	6.9715	771870000	826390000	0.068718	-0.0170158	Lta4h	Leukotriene A-4 hydrolase	P24527	Leukotriene A-4 hydrolase	Lta4h	Lta4h	Leukotriene A-4 hydrolase	1	3	3	3	2	3	1	1	2	3	1	1	2	3	1	1
0.32112	0.570422		Discard		3283	3	Mcts2	Mcts2	3	26	0	12.119	282940000	262030000	0.76049	0.445771	Mcts2	Malignant T-cell-amplified sequence 2	Q9CQ21	Malignant T-cell-amplified sequence 2	Mcts2	Mcts2	Malignant T-cell-amplified sequence 2	1	6	3	3	6	6	5	5	3	3	2	2	3	3	2	2
-0.062957	-0.334797		Discard		46	3	Gm9774;Adrm1	Gm9774;Adrm1	3	9.8	0	9.2019	194150000	180280000	0.418314	-0.198877	Gm9774;Adrm1	Proteasomal ubiquitin receptor ADRM1	A0A0A6YVU8;Q9JKV1;D3YUD8	MCG119397;Proteasomal ubiquitin receptor ADRM1	Gm9774;Adrm1	Gm9774;Adrm1	MCG119397;Proteasomal ubiquitin receptor ADRM1	3	3	3	3	3	1	1	1	3	1	1	1	3	1	1	1
0.432959	0.217357		Discard		3437	3	Med10	Med10	3	39.3	0	21.306	521990000	502970000	0.690791	0.325158	Med10	Mediator of RNA polymerase II transcription subunit 10	Q9CXU0	Mediator of RNA polymerase II transcription subunit 10	Med10	Med10	Mediator of RNA polymerase II transcription subunit 10	1	3	3	3	2	1	3	3	2	1	3	3	2	1	3	3
0.298658	0.248965		Discard		3613	3	Med8	Med8	3	21.6	0	18.885	283930000	266370000	1.23949	0.273812	Med8	Mediator of RNA polymerase II transcription subunit 8	Q9D7W5;Q9DAY7;A2A9C8;Q9CY05	Mediator of RNA polymerase II transcription subunit 8;Isoform of Q9D7W5, Mediator of RNA polymerase II transcription subunit 8	Med8	Med8	Mediator of RNA polymerase II transcription subunit 8;Isoform of Q9D7W5, Mediator of RNA polymerase II transcription subunit 8	4	3	3	3	2	1	3	2	2	1	3	2	2	1	3	2
0.785509	-0.0628125		Discard		2605	1	Mia3	Mia3	3	0.6	0	8.4553	127780000	157740000	0.259007	0.361348	Mia3	Melanoma inhibitory activity protein 3	Q8BI84;A0A0A6YX61;J3KMH5;Q8BI84-3	Melanoma inhibitory activity protein 3	Mia3	Mia3	Melanoma inhibitory activity protein 3	4	3	3	1	1	1	3	0	1	1	3	0	0	0	1	0
0.428678	0.71085		Discard		2356	3	Mreg	Mreg	3	17.8	0	10.637	257110000	235260000	0.810981	0.569764	Mreg	Melanoregulin	Q6NVG5	Melanoregulin	Mreg	Mreg	Melanoregulin	1	3	3	3	3	2	1	0	3	2	1	0	3	2	1	0
0.416083	-0.134615		Discard		2073	3	Mccc2	Mccc2	3	8.9	0	21.187	549760000	537560000	0.155399	0.140734	Mccc2	Methylcrotonoyl-CoA carboxylase beta chain, mitochondrial	Q3ULD5	Methylcrotonoyl-CoA carboxylase beta chain, mitochondrial	Mccc2	Mccc2	Methylcrotonoyl-CoA carboxylase beta chain, mitochondrial	1	3	3	3	3	1	1	1	3	1	1	1	3	1	1	1
-0.320342	-0.584193		Discard		2837	3	Mettl5	Mettl5	3	15.3	0	6.5197	132050000	114220000	0.743072	-0.452267	Mettl5	Methyltransferase-like protein 5	Q8K1A0;D6RCI3	Methyltransferase-like protein 5	Mettl5	Mettl5	Methyltransferase-like protein 5	2	3	3	3	3	2	1	0	3	2	1	0	3	2	1	0
0.65361	-0.151859		Discard		3416	3	Malsu1	Malsu1	3	26.3	0	48.206	606300000	593500000	0.190216	0.250876	Malsu1	Mitochondrial assembly of ribosomal large subunit protein 1	Q9CWV0	Mitochondrial assembly of ribosomal large subunit protein 1	Malsu1	Malsu1	Mitochondrial assembly of ribosomal large subunit protein 1	1	3	3	3	2	1	2	3	2	1	2	3	2	1	2	3
0.368042	-0.0371714		Discard		1725	3	Timm8b	Timm8b	3	42.2	0	17.458	541310000	539920000	0.248659	0.165435	Timm8b	Mitochondrial import inner membrane translocase subunit Tim8 B	P62077	Mitochondrial import inner membrane translocase subunit Tim8 B	Timm8b	Timm8b	Mitochondrial import inner membrane translocase subunit Tim8 B	1	3	3	3	3	2	2	2	3	2	2	2	3	2	2	2
0.403268	0.134002		Discard		2925	3	Mtg1	Mtg1	3	16	0	42.88	344090000	318130000	0.529053	0.268635	Mtg1	Mitochondrial ribosome-associated GTPase 1	Q8R2R6	Mitochondrial ribosome-associated GTPase 1	Mtg1	Mtg1	Mitochondrial ribosome-associated GTPase 1	1	3	3	3	2	2	2	2	2	2	2	2	2	2	2	2
-0.162751	-0.211386		Discard		1179	3	Myadm	Myadm	3	13.1	0	21.012	82693000	79417000	1.08463	-0.187068	Myadm	Myeloid-associated differentiation marker	O35682;A0A0N4SW94	Myeloid-associated differentiation marker;Isoform of O35682, Myeloid-associated differentiation marker (Fragment)	Myadm	Myadm	Myeloid-associated differentiation marker;Isoform of O35682, Myeloid-associated differentiation marker (Fragment)	2	3	3	3	2	1	2	1	2	1	2	1	2	1	2	1
0.31603	0.219102		Discard		3265	3	Mydgf	Mydgf	3	21.7	0	6.8215	245150000	238890000	0.942816	0.267566	Mydgf	Myeloid-derived growth factor	Q9CPT4	Myeloid-derived growth factor	Mydgf	Mydgf	Myeloid-derived growth factor	1	3	3	3	3	1	2	2	3	1	2	2	3	1	2	2
-0.0856651	-0.271187		Discard		3667	3	Naa16	Naa16	3	3.7	0.0021362	2.358	65437000	77705000	0.515397	-0.178426	Naa16	N-alpha-acetyltransferase 16, NatA auxiliary subunit	Q9DBB4;E9PZ53	N-alpha-acetyltransferase 16, NatA auxiliary subunit;Isoform of Q9DBB4, N-alpha-acetyltransferase 16, NatA auxiliary subunit	Naa16	Naa16	N-alpha-acetyltransferase 16, NatA auxiliary subunit;Isoform of Q9DBB4, N-alpha-acetyltransferase 16, NatA auxiliary subunit	2	6	3	3	4	4	2	3	1	2	0	1	1	2	0	1
0.125783	-0.268674		Discard		3003	3	Naa40	Naa40	3	19	0	25.347	1172500000	1223900000	0.108603	-0.0714453	Naa40	N-alpha-acetyltransferase 40	Q8VE10;Q8VE10-2;Q8VE10-3	N-alpha-acetyltransferase 40;Isoform of Q8VE10, Isoform 2 of N-alpha-acetyltransferase 40	Naa40	Naa40	N-alpha-acetyltransferase 40;Isoform of Q8VE10, Isoform 2 of N-alpha-acetyltransferase 40	3	3	3	3	3	3	3	3	3	3	3	3	3	3	3	3
-0.236741	0.268191		Discard		1478	3	Nedd8	Nedd8	3	34.6	0	25.881	1775300000	1455700000	0.0175482	0.0157249	Nedd8	NEDD8	P29595	NEDD8	Nedd8	Nedd8	NEDD8	1	3	3	3	3	3	2	2	3	3	2	2	3	3	2	2
0.359634	-1.40926		Discard		2707	3	Nkrf	Nkrf	3	5.2	0	6.1593	60201000	77969000	0.181071	-0.524811	Nkrf	NF-kappa-B-repressing factor	Q8BY02	NF-kappa-B-repressing factor	Nkrf	Nkrf	NF-kappa-B-repressing factor	1	3	3	3	3	1	2	2	3	1	2	2	3	1	2	2
-0.487905	0.222667		Discard		3729	3	Nif3l1	Nif3l1	3	11.7	0	32.826	156240000	137270000	0.112066	-0.132619	Nif3l1	NIF3-like protein 1	Q9EQ80;D3Z0G0	NIF3-like protein 1	Nif3l1	Nif3l1	NIF3-like protein 1	2	3	3	3	2	1	2	2	2	1	2	2	2	1	2	2
-0.035801	0.0899274		Discard		3291	3	Ncbp2	Ncbp2	3	22.4	0	21.006	589890000	460150000	0.130064	0.0270632	Ncbp2	Nuclear cap-binding protein subunit 2	Q9CQ49;D3Z3D2	Nuclear cap-binding protein subunit 2;Isoform of Q9CQ49, Nuclear cap-binding protein subunit 2	Ncbp2	Ncbp2	Nuclear cap-binding protein subunit 2;Isoform of Q9CQ49, Nuclear cap-binding protein subunit 2	2	3	3	3	2	2	3	2	2	2	3	2	2	2	3	2
0.337768	0.187346		Discard		2716	3			3	6.3	0	6.4595	132090000	156080000	0.750537	0.262557		Uncharacterized protein C17orf85 homolog	Q8BZR9;Q8BZR9-2;Q8BZR9-3	Nuclear cap-binding protein subunit 3			Nuclear cap-binding protein subunit 3	3	3	3	3	2	2	3	2	2	2	3	2	2	2	3	2
-0.149425	1.3029		Discard		3754	2	Ndel1	Ndel1	3	8.7	0	18.347	962610000	745860000	0.242078	0.576739	Ndel1	Nuclear distribution protein nudE-like 1	Q9ERR1;Q9ERR1-2	Nuclear distribution protein nudE-like 1;Isoform of Q9ERR1, Isoform 2 of Nuclear distribution protein nudE-like 1	Ndel1	Ndel1	Nuclear distribution protein nudE-like 1;Isoform of Q9ERR1, Isoform 2 of Nuclear distribution protein nudE-like 1	2	3	3	2	2	1	1	2	2	1	1	2	1	0	0	1
0.0416635	0.225919		Discard		1798	3	Nfyb	Nfyb	3	28	0	46.428	914400000	1000200000	0.415781	0.133791	Nfyb	Nuclear transcription factor Y subunit beta	P63139;D3Z723	Nuclear transcription factor Y subunit beta;Isoform of P63139, Nuclear transcription factor Y subunit beta (Fragment)	Nfyb	Nfyb	Nuclear transcription factor Y subunit beta;Isoform of P63139, Nuclear transcription factor Y subunit beta (Fragment)	2	3	3	3	3	1	3	3	3	1	3	3	3	1	3	3
0.581014	0.444969		Discard		3614	3	Nol7	Nol7	3	15	0	5.843	97415000	51358000	1.0761	0.512991	Nol7	Nucleolar protein 7	Q9D7Z3;Q9D7Z3-2	Nucleolar protein 7;Isoform of Q9D7Z3, Isoform 2 of Nucleolar protein 7	Nol7	Nol7	Nucleolar protein 7;Isoform of Q9D7Z3, Isoform 2 of Nucleolar protein 7	2	3	3	3	1	1	3	1	1	1	3	1	1	1	3	1
0.458697	-0.644133		Discard		3955	3	Nme4	Nme4	3	19.9	0	7.3741	43676000	49150000	0.0486882	-0.0927181	Nme4	Nucleoside diphosphate kinase, mitochondrial	Q9WV84	Nucleoside diphosphate kinase, mitochondrial	Nme4	Nme4	Nucleoside diphosphate kinase, mitochondrial	1	3	3	3	1	1	2	1	1	1	2	1	1	1	2	1
0.00662125	0.227135		Discard		3779	3	Nit2	Nit2	3	13.8	0	9.2241	163040000	187030000	0.317452	0.116878	Nit2	Omega-amidase NIT2	Q9JHW2	Omega-amidase NIT2	Nit2	Nit2	Omega-amidase NIT2	1	3	3	3	3	2	2	1	3	2	2	1	3	2	2	1
0.225028	0.274651		Discard		1668	3	Pdrg1	Pdrg1	3	22.6	0	15.401	219540000	176260000	1.20055	0.24984	Pdrg1	p53 and DNA damage-regulated protein 1	P59048;D6RFQ5;D6RFC3	p53 and DNA damage-regulated protein 1;Isoform of P59048, p53 and DNA damage-regulated protein 1;Isoform of P59048, p53 and DNA damage-regulated protein 1	Pdrg1	Pdrg1	p53 and DNA damage-regulated protein 1;Isoform of P59048, p53 and DNA damage-regulated protein 1;Isoform of P59048, p53 and DNA damage-regulated protein 1	3	3	3	3	3	1	2	1	3	1	2	1	3	1	2	1
-0.00818885	0.330755		Discard		3732	3	Prcc	Prcc	3	9	0.00028177	3.1249	65078000	51944000	0.287554	0.161283	Prcc		Q9EQC8	Papillary renal cell carcinoma (Translocation-associated)	Prcc	Prcc	Papillary renal cell carcinoma (Translocation-associated)	1	3	3	3	2	1	2	0	2	1	2	0	2	1	2	0
0.0780633	0.179972		Discard		4005	3	Fkbp9	Fkbp9	3	7.5	0	8.7812	358940000	320770000	0.620773	0.129018	Fkbp9	Peptidyl-prolyl cis-trans isomerase FKBP9	Q9Z247	Peptidyl-prolyl cis-trans isomerase FKBP9	Fkbp9	Fkbp9	Peptidyl-prolyl cis-trans isomerase FKBP9	1	3	3	3	2	3	3	1	2	3	3	1	2	3	3	1
-0.15975	-0.0114957		Discard		3930	3	Pfdn5	Pfdn5	3	33.1	0	35.288	580420000	662640000	0.342688	-0.085623	Pfdn5	Prefoldin subunit 5	Q9WU28;H7BWX1;E9PZ62;E9PVG3	Prefoldin subunit 5;Isoform of Q9WU28, Prefoldin subunit 5;Isoform of Q9WU28, Prefoldin subunit 5	Pfdn5	Pfdn5	Prefoldin subunit 5;Isoform of Q9WU28, Prefoldin subunit 5;Isoform of Q9WU28, Prefoldin subunit 5	4	3	3	3	3	3	3	2	3	3	3	2	3	3	3	2
0.138814	-0.267476		Discard		2600	3	Rbm22	Rbm22	3	9.8	0	23.187	135790000	157100000	0.0943338	-0.0643307	Rbm22	Pre-mRNA-splicing factor RBM22	Q8BHS3	Pre-mRNA-splicing factor RBM22	Rbm22	Rbm22	Pre-mRNA-splicing factor RBM22	1	3	3	3	2	2	3	1	2	2	3	1	2	2	3	1
0.763072	0.0749728		Discard		3188	3	Hars2	Hars2	3	5.7	0.0011105	2.9854	115170000	124380000	0.358872	0.419022	Hars2	Probable histidine--tRNA ligase, mitochondrial	Q99KK9;G5E823	Probable histidine--tRNA ligase, mitochondrial;Isoform of Q99KK9, Histidyl-tRNA synthetase-like, isoform CRA_a	Hars2	Hars2	Probable histidine--tRNA ligase, mitochondrial;Isoform of Q99KK9, Histidyl-tRNA synthetase-like, isoform CRA_a	2	4	3	3	2	2	3	1	2	2	2	1	2	2	2	1
-0.431326	-0.553459		Discard		2259	3	Pdcd4	Pdcd4	3	7.5	0	6.1752	196700000	188540000	1.10484	-0.492392	Pdcd4	Programmed cell death protein 4	Q61823	Programmed cell death protein 4	Pdcd4	Pdcd4	Programmed cell death protein 4	1	3	3	3	3	3	2	1	3	3	2	1	3	3	2	1
-0.217172	0.0444342		Discard		1151	3	Grcc10	Grcc10	3	38.9	0	31.235	166770000	160030000	0.201707	-0.0863689	Grcc10	Protein C10	O35127	Protein C10	Grcc10	Grcc10	Protein C10	1	3	3	3	3	1	1	1	3	1	1	1	3	1	1	1
-0.108021	0.235535		Discard		3653	3	Cnpy3	Cnpy3	3	13	0	8.9741	89933000	151300000	0.111402	0.063757	Cnpy3	Protein canopy homolog 3	Q9DAU1;B0V2V1;Q9DAU1-2	Protein canopy homolog 3	Cnpy3	Cnpy3	Protein canopy homolog 3	3	3	3	3	3	1	2	1	3	1	2	1	3	1	2	1
0.993421	-0.188654		Discard		859	3	Gm16381;Ubl5	Gm16381;Ubl5	3	53.4	0	4.7455	182810000	173250000	0.207977	0.402383	Gm16381;Ubl5	Ubiquitin-like protein 5	E9QJZ1;Q9EPV8;E0CY91;E0CYW1;E0CY38;E0CZB3;G3UWR6	Protein Gm16381;Ubiquitin-like protein 5;Isoform of Q9EPV8, Ubiquitin-like protein 5;Isoform of Q9EPV8, Ubiquitin-like protein 5 (Fragment);Isoform of Q9EPV8, Ubiquitin-like 5, isoform CRA_a;Isoform of Q9EPV8, Ubiquitin-like protein 5	Gm16381;Ubl5	Gm16381;Ubl5	Protein Gm16381;Ubiquitin-like protein 5;Isoform of Q9EPV8, Ubiquitin-like protein 5;Isoform of Q9EPV8, Ubiquitin-like protein 5 (Fragment);Isoform of Q9EPV8, Ubiquitin-like 5, isoform CRA_a;Isoform of Q9EPV8, Ubiquitin-like protein 5	7	3	3	3	2	1	3	2	2	1	3	2	2	1	3	2
-0.110277	-0.189793		Discard		2513	3	Pelo	Pelo	3	9.1	0	34.704	325100000	276850000	0.782759	-0.150035	Pelo	Protein pelota homolog	Q80X73	Protein pelota homolog	Pelo	Pelo	Protein pelota homolog	1	3	3	3	3	2	2	2	3	2	2	2	3	2	2	2
-0.130823	0.0739247		Discard		3004	3	Smg8	Smg8	3	4.4	0	4.1296	52003000	57756000	0.0822637	-0.0284494	Smg8	Protein SMG8	Q8VE18;Q99LS6	Protein SMG8	Smg8	Smg8	Protein SMG8	2	3	3	3	3	2	1	1	3	2	1	1	3	2	1	1
0.6107	0.291663		Discard		3347	3	Sec61b;Gm10320	Sec61b;Gm10320	3	37.5	0	6.7239	449340000	507290000	0.664844	0.451181	Sec61b;Gm10320	Protein transport protein Sec61 subunit beta	Q9CQS8;E9PW43	Protein transport protein Sec61 subunit beta;Protein Gm10320	Sec61b;Gm10320	Sec61b;Gm10320	Protein transport protein Sec61 subunit beta;Protein Gm10320	2	3	3	3	2	2	1	3	2	2	1	3	2	2	1	3
0.259303	-0.106214		Discard		2072	2	Zfp936	Zfp936	3	4.2	0	8.187	792280000	931480000	0.12639	0.0765441	Zfp936		Q3ULA8;F6QN44	Protein Zfp936;Isoform of Q3ULA8, Protein Zfp936	Zfp936	Zfp936	Protein Zfp936;Isoform of Q3ULA8, Protein Zfp936	2	4	3	2	2	1	3	2	2	1	3	1	1	0	2	0
0.532766	-0.230941		Discard		926	2			3	3.6	0.0093909	1.6836	341260000	481800000	0.118961	0.150913			F6VWU8	Protein Zfp946			Protein Zfp946	1	3	3	2	2	1	2	1	2	1	2	1	1	0	1	0
0.726395	0.139347		Discard		1949	3	Tgm3	Tgm3	3	7.1	0	6.1201	52270000	65282000	0.42097	0.432871	Tgm3	Protein-glutamine gamma-glutamyltransferase E;Protein-glutamine gamma-glutamyltransferase E 50 kDa catalytic chain;Protein-glutamine gamma-glutamyltransferase E 27 kDa non-catalytic chain	Q08189	Protein-glutamine gamma-glutamyltransferase E	Tgm3	Tgm3	Protein-glutamine gamma-glutamyltransferase E	1	3	3	3	2	2	0	0	2	2	0	0	2	2	0	0
0.015212	0.192596		Discard		1454	3	Ptma	Ptma	3	26.1	0	31.697	398740000	423970000	0.34696	0.103904	Ptma	Prothymosin alpha;Prothymosin alpha, N-terminally processed;Thymosin alpha	P26350;A0A087WP98;A0A087WPN6;A0A087WQN2	Prothymosin alpha	Ptma	Ptma	Prothymosin alpha	4	3	3	3	2	3	1	3	2	3	1	3	2	3	1	3
0.212383	-0.037593		Discard		1267	3	Lamtor3	Lamtor3	3	44.4	0	13.233	653070000	624130000	0.213582	0.0873948	Lamtor3	Ragulator complex protein LAMTOR3	O88653;A0A0G2JGQ3	Ragulator complex protein LAMTOR3	Lamtor3	Lamtor3	Ragulator complex protein LAMTOR3	2	3	3	3	2	2	3	2	2	2	3	2	2	2	3	2
0.16092	0.438092		Discard		3546	3	Rab1b	Rab1b	3	26.9	0	31.137	468680000	394790000	0.559254	0.299506	Rab1b	Ras-related protein Rab-1B	Q9D1G1	Ras-related protein Rab-1B	Rab1b	Rab1b	Ras-related protein Rab-1B	1	9	3	3	7	6	8	4	3	2	3	1	3	2	3	1
-0.0451486	-0.0110662		Discard		1627	3	Rab8a	Rab8a	3	19.8	0	8.7215	92398000	93095000	0.459698	-0.0281074	Rab8a	Ras-related protein Rab-8A	P55258;Q3TYH2;Q9DD03;P61028;Q8K386	Ras-related protein Rab-8A	Rab8a	Rab8a	Ras-related protein Rab-8A	5	4	3	3	3	2	3	2	2	1	2	1	2	1	2	1
0.100709	-0.0519985		Discard		3700	3	Pop7	Pop7	3	31.4	0	36.124	1045200000	1056500000	0.0950531	0.024355	Pop7	Ribonuclease P protein subunit p20	Q9DCH2	Ribonuclease P protein subunit p20	Pop7	Pop7	Ribonuclease P protein subunit p20	1	3	3	3	3	2	3	3	3	2	3	3	3	2	3	3
-0.128046	0.45332		Discard		1605	3	Hrsp12	Hrsp12	3	36.3	0	14.222	103770000	85911000	0.170532	0.162637	Hrsp12	Ribonuclease UK114	P52760	Ribonuclease UK114	Hrsp12	Hrsp12	Ribonuclease UK114	1	3	3	3	3	1	0	1	3	1	0	1	3	1	0	1
-0.363345	0.324852		Discard		3607	3	RtcA;Rtca	RtcA;Rtca	3	10.7	0	21.543	284740000	220270000	0.0157296	-0.0192463	RtcA;Rtca	RNA 3-terminal phosphate cyclase	Q9D7H3;D3Z263;D6REI7;D6RD00	RNA 3-terminal phosphate cyclase;Isoform of Q9D7H3, Protein Rtca (Fragment)	RtcA;Rtca	RtcA;Rtca	RNA 3-terminal phosphate cyclase;Isoform of Q9D7H3, Protein Rtca (Fragment)	4	3	3	3	3	3	1	1	3	3	1	1	3	3	1	1
-0.287114	-0.135404		Discard		2002	3	Alkbh5	Alkbh5	3	13.9	0	19.462	315690000	279650000	0.658646	-0.211259	Alkbh5	RNA demethylase ALKBH5	Q3TSG4	RNA demethylase ALKBH5	Alkbh5	Alkbh5	RNA demethylase ALKBH5	1	3	3	3	3	1	2	1	3	1	2	1	3	1	2	1
0.388245	0.225835		Discard		3350	3	Rbm7	Rbm7	3	15.8	0	8.8513	770900000	631040000	0.783564	0.30704	Rbm7	RNA-binding protein 7	Q9CQT2	RNA-binding protein 7	Rbm7	Rbm7	RNA-binding protein 7	1	3	3	3	3	2	2	2	3	2	2	2	3	2	2	2
0.804054	0.247851		Discard		3464	3	Rrp15	Rrp15	3	8.5	0	9.2194	168910000	148830000	0.509137	0.525952	Rrp15	RRP15-like protein	Q9CYX7	RRP15-like protein	Rrp15	Rrp15	RRP15-like protein	1	3	3	3	2	2	2	2	2	2	2	2	2	2	2	2
-0.180299	-0.324926		Discard		2399	3	Ppp2r5a	Ppp2r5a	3	10.1	0	20.9	183360000	162880000	0.750818	-0.252612	Ppp2r5a	Serine/threonine-protein phosphatase 2A 56 kDa regulatory subunit alpha isoform	Q6PD03	Serine/threonine-protein phosphatase 2A 56 kDa regulatory subunit alpha isoform	Ppp2r5a	Ppp2r5a	Serine/threonine-protein phosphatase 2A 56 kDa regulatory subunit alpha isoform	1	3	3	3	3	2	2	2	3	2	2	2	3	2	2	2
-0.091187	-0.409581		Discard		1890	3	Ppp4c	Ppp4c	3	14	0	17.67	282120000	258160000	0.443046	-0.250384	Ppp4c	Serine/threonine-protein phosphatase 4 catalytic subunit	P97470;A0A0U1RPR5;A0A0U1RQ12	Serine/threonine-protein phosphatase 4 catalytic subunit	Ppp4c	Ppp4c	Serine/threonine-protein phosphatase 4 catalytic subunit	3	4	3	3	3	3	4	4	2	2	3	3	2	2	3	3
-0.097965	-0.191057		Discard		2613	3	Snip1	Snip1	3	12.3	0	31.932	386520000	336260000	0.702521	-0.144511	Snip1	Smad nuclear-interacting protein 1	Q8BIZ6	Smad nuclear-interacting protein 1	Snip1	Snip1	Smad nuclear-interacting protein 1	1	3	3	3	3	3	2	3	3	3	2	3	3	3	2	3
0.103128	0.422636		Discard		1800	3	Sumo1	Sumo1	3	34.7	0	9.1998	680610000	627430000	0.458877	0.262882	Sumo1	Small ubiquitin-related modifier 1	P63166;A0A087WRQ4	Small ubiquitin-related modifier 1;Isoform of P63166, Small ubiquitin-related modifier 1	Sumo1	Sumo1	Small ubiquitin-related modifier 1;Isoform of P63166, Small ubiquitin-related modifier 1	2	3	3	3	2	2	2	2	2	2	2	2	2	2	2	2
-0.20141	-0.0885487		Discard		4007	3	Snapin	Snapin	3	44.9	0	39.368	138390000	115800000	0.626524	-0.144979	Snapin	SNARE-associated protein Snapin	Q9Z266;V9GXI0;V9GXT7;Q9Z266-2	SNARE-associated protein Snapin;Isoform of Q9Z266, SNARE-associated protein Snapin	Snapin	Snapin	SNARE-associated protein Snapin;Isoform of Q9Z266, SNARE-associated protein Snapin	4	3	3	3	3	1	1	1	3	1	1	1	3	1	1	1
0.0961269	-0.00504059		Discard		1360	3	Atp1b1	Atp1b1	3	11.8	0	7.613	998490000	879560000	0.272986	0.0455431	Atp1b1	Sodium/potassium-transporting ATPase subunit beta-1	P14094;A0A0A6YX05	Sodium/potassium-transporting ATPase subunit beta-1;Isoform of P14094, Sodium/potassium-transporting ATPase subunit beta (Fragment)	Atp1b1	Atp1b1	Sodium/potassium-transporting ATPase subunit beta-1;Isoform of P14094, Sodium/potassium-transporting ATPase subunit beta (Fragment)	2	3	3	3	3	2	2	2	3	2	2	2	3	2	2	2
0.363003	0.0592995		Discard		2010	3	Inip	Inip	3	29.8	0	8.7877	55003000	68518000	0.401304	0.211151	Inip	SOSS complex subunit C	Q3TXT3	SOSS complex subunit C	Inip	Inip	SOSS complex subunit C	1	3	3	3	3	1	0	0	3	1	0	0	3	1	0	0
-0.270678	0.252312		Discard		3373	3	Ska2	Ska2	3	31.7	0	16.952	860170000	593610000	0.00981533	-0.00918297	Ska2	Spindle and kinetochore-associated protein 2	Q9CR46	Spindle and kinetochore-associated protein 2	Ska2	Ska2	Spindle and kinetochore-associated protein 2	1	3	3	3	3	2	2	2	3	2	2	2	3	2	2	2
-0.278094	0.23749		Discard		1620	3	Stmn1	Stmn1	3	24.8	0	28.599	611540000	459200000	0.0222914	-0.0203021	Stmn1	Stathmin	P54227;D3Z1Z8;D3Z5N2	Stathmin;Isoform of P54227, Stathmin (Fragment);Isoform of P54227, Stathmin	Stmn1	Stmn1	Stathmin;Isoform of P54227, Stathmin (Fragment);Isoform of P54227, Stathmin	3	4	3	3	3	2	3	3	2	2	2	2	2	2	2	2
0.624054	-0.219587		Discard		3301	3	Sdhb	Sdhb	3	12.8	0	7.138	436510000	465750000	0.145454	0.202234	Sdhb	Succinate dehydrogenase [ubiquinone] iron-sulfur subunit, mitochondrial	Q9CQA3	Succinate dehydrogenase [ubiquinone] iron-sulfur subunit, mitochondrial	Sdhb	Sdhb	Succinate dehydrogenase [ubiquinone] iron-sulfur subunit, mitochondrial	1	3	3	3	2	1	3	1	2	1	3	1	2	1	3	1
-0.187379	0.273273		Discard		3360	3	Ykt6	Ykt6	3	15.2	0.0011001	2.825	161680000	129560000	0.0542157	0.0429474	Ykt6	Synaptobrevin homolog YKT6	Q9CQW1	Synaptobrevin homolog YKT6	Ykt6	Ykt6	Synaptobrevin homolog YKT6	1	3	3	3	1	2	1	2	1	2	1	2	1	2	1	2
0.137241	0.686684		Discard		3038	3	Terf2ip	Terf2ip	3	12	0	23.938	445370000	332250000	0.426642	0.411963	Terf2ip	Telomeric repeat-binding factor 2-interacting protein 1	Q91VL8	Telomeric repeat-binding factor 2-interacting protein 1	Terf2ip	Terf2ip	Telomeric repeat-binding factor 2-interacting protein 1	1	3	3	3	2	2	3	2	2	2	3	2	2	2	3	2
-0.162783	0.487702		Discard		3333	3	Txndc17	Txndc17	3	32.5	0	41.676	849950000	687780000	0.151758	0.16246	Txndc17	Thioredoxin domain-containing protein 17	Q9CQM5	Thioredoxin domain-containing protein 17	Txndc17	Txndc17	Thioredoxin domain-containing protein 17	1	3	3	3	3	2	2	2	3	2	2	2	3	2	2	2
-0.189713	-0.414677		Discard		2237	3	Traf4	Traf4	3	8.7	0	8.6168	301200000	291920000	0.644271	-0.302195	Traf4	TNF receptor-associated factor 4	Q61382	TNF receptor-associated factor 4	Traf4	Traf4	TNF receptor-associated factor 4	1	3	3	3	2	1	2	1	2	1	2	1	2	1	2	1
0.245252	-0.205768		Discard		3740	3	Tor1b	Tor1b	3	12.8	0.0096398	1.6815	146830000	119910000	0.0248398	0.0197422	Tor1b	Torsin-1B	Q9ER41	Torsin-1B	Tor1b	Tor1b	Torsin-1B	1	3	3	3	2	1	1	1	2	1	1	1	2	1	1	1
-0.0373548	-0.563744		Discard		477	3	Trappc11	Trappc11	3	5	0	12.356	99357000	139180000	0.33925	-0.300549	Trappc11	Trafficking protein particle complex subunit 11	B2RXC1	Trafficking protein particle complex subunit 11	Trappc11	Trappc11	Trafficking protein particle complex subunit 11	1	3	3	3	3	2	1	0	3	2	1	0	3	2	1	0
-0.200034	0.42194		Discard		3840	3	Trappc2l	Trappc2l	3	25.9	0	18.353	325210000	281310000	0.106887	0.110953	Trappc2l	Trafficking protein particle complex subunit 2-like protein	Q9JME7	Trafficking protein particle complex subunit 2-like protein	Trappc2l	Trappc2l	Trafficking protein particle complex subunit 2-like protein	1	3	3	3	3	2	1	2	3	2	1	2	3	2	1	2
0.107956	0.0272632		Discard		3796	3	Eny2	Eny2	3	32.7	0	25.297	1536100000	1342100000	0.465314	0.0676094	Eny2	Transcription and mRNA export factor ENY2	Q9JIX0	Transcription and mRNA export factor ENY2	Eny2	Eny2	Transcription and mRNA export factor ENY2	1	3	3	3	2	2	3	2	2	2	3	2	2	2	3	2
0.14952	-1.23634		Discard		1503	3	Hes1	Hes1	3	13.5	0	13.252	184130000	248680000	0.239111	-0.54341	Hes1	Transcription factor HES-1	P35428	Transcription factor HES-1	Hes1	Hes1	Transcription factor HES-1	1	3	3	3	2	1	3	2	2	1	3	2	2	1	3	2
0.269033	0.397733		Discard		1700	3	Taf13	Taf13	3	37.9	0	6.0175	427180000	400390000	0.915824	0.333383	Taf13	Transcription initiation factor TFIID subunit 13	P61216	Transcription initiation factor TFIID subunit 13	Taf13	Taf13	Transcription initiation factor TFIID subunit 13	1	3	3	3	2	1	2	1	2	1	2	1	2	1	2	1
1.18808	-0.611739		Discard		2274	3	Ttf1	Ttf1	3	5.1	0	15.91	146280000	200680000	0.0954424	0.288173	Ttf1	Transcription termination factor 1	Q62187	Transcription termination factor 1	Ttf1	Ttf1	Transcription termination factor 1	1	3	3	3	3	2	3	3	3	2	3	3	3	2	3	3
-0.267427	-0.168		Discard		2829	3	Tma7	Tma7	3	31.2	0	5.2858	530410000	505710000	0.844915	-0.217713	Tma7	Translation machinery-associated protein 7	Q8K003	Translation machinery-associated protein 7	Tma7	Tma7	Translation machinery-associated protein 7	1	3	3	3	1	3	1	2	1	3	1	2	1	3	1	2
0.645702	0.0421597		Discard		3451	3	Ssr1	Ssr1	3	11.9	0	13.87	472080000	586060000	0.338668	0.343931	Ssr1	Translocon-associated protein subunit alpha	Q9CY50	Translocon-associated protein subunit alpha	Ssr1	Ssr1	Translocon-associated protein subunit alpha	1	3	3	3	3	2	2	2	3	2	2	2	3	2	2	2
0.561106	0.0691794		Discard		3769	3	Tm9sf3	Tm9sf3	3	8.3	0	10.427	65120000	78675000	0.374786	0.315143	Tm9sf3	Transmembrane 9 superfamily member 3	Q9ET30	Transmembrane 9 superfamily member 3	Tm9sf3	Tm9sf3	Transmembrane 9 superfamily member 3	1	3	3	3	1	1	2	0	1	1	2	0	1	1	2	0
-0.220698	-0.139601		Discard		3772	3	Tmod3	Tmod3	3	15.9	0	18.08	199620000	183100000	0.850952	-0.180149	Tmod3	Tropomodulin-3	Q9JHJ0	Tropomodulin-3	Tmod3	Tmod3	Tropomodulin-3	1	3	3	3	2	2	2	2	2	2	2	2	2	2	2	2
0.548141	0.000865848		Discard		3018	3	Imp4	Imp4	3	14.8	0	22.096	613330000	772000000	0.301904	0.274503	Imp4	U3 small nucleolar ribonucleoprotein protein IMP4	Q8VHZ7;D6RCI8;F6VY64	U3 small nucleolar ribonucleoprotein protein IMP4	Imp4	Imp4	U3 small nucleolar ribonucleoprotein protein IMP4	3	3	3	3	2	1	1	2	2	1	1	2	2	1	1	2
0.228111	0.145589		Discard		1743	3	Lsm3	Lsm3	3	40.2	0	81.191	6318000000	6010700000	0.858991	0.18685	Lsm3	U6 snRNA-associated Sm-like protein LSm3	P62311	U6 snRNA-associated Sm-like protein LSm3	Lsm3	Lsm3	U6 snRNA-associated Sm-like protein LSm3	1	3	3	3	3	2	2	2	3	2	2	2	3	2	2	2
-0.463509	-0.0749164		Discard		2446	3	Ubfd1	Ubfd1	3	10.9	0	14.504	289550000	235900000	0.400132	-0.269213	Ubfd1	Ubiquitin domain-containing protein UBFD1	Q78JW9;A0A0U1RQ55	Ubiquitin domain-containing protein UBFD1	Ubfd1	Ubfd1	Ubiquitin domain-containing protein UBFD1	2	3	3	3	3	2	2	0	3	2	2	0	3	2	2	0
-0.0602619	0.675581		Discard		1937	3			3	10.8	0	6.9621	111430000	84355000	0.254428	0.30766		Uncharacterized protein C11orf84 homolog	Q05AH6;Q05AH6-2	Uncharacterized protein C11orf84 homolog;Isoform of Q05AH6, Isoform 2 of Uncharacterized protein C11orf84 homolog			Uncharacterized protein C11orf84 homolog;Isoform of Q05AH6, Isoform 2 of Uncharacterized protein C11orf84 homolog	2	3	3	3	2	1	1	0	2	1	1	0	2	1	1	0
-0.034574	0.0798135		Discard		2995	3			3	11.3	0	8.8964	483610000	533370000	0.11905	0.0226197		UPF0428 protein CXorf56 homolog	Q8VDP2;Z4YLD0;Q8VDP2-2	UPF0428 protein CXorf56 homolog			UPF0428 protein CXorf56 homolog	3	3	3	3	1	3	2	3	1	3	2	3	1	3	2	3
0.263275	0.0561312		Discard		2507	3	A430005L14Rik	A430005L14Rik	3	16.1	0	22.804	336830000	360000000	0.436196	0.159703	A430005L14Rik	UPF0688 protein C1orf174 homolog	Q80WR5;A0A0A0MQL2;E9PUH0	UPF0688 protein C1orf174 homolog;Isoform of Q80WR5, Protein A430005L14Rik (Fragment);Isoform of Q80WR5, Protein A430005L14Rik	A430005L14Rik	A430005L14Rik	UPF0688 protein C1orf174 homolog;Isoform of Q80WR5, Protein A430005L14Rik (Fragment);Isoform of Q80WR5, Protein A430005L14Rik	3	3	3	3	3	1	1	1	3	1	1	1	3	1	1	1
0.00504059	-0.127105		Discard		2137	3	Vps41	Vps41	3	4.6	0	8.7187	77512000	81875000	0.279648	-0.0610322	Vps41	Vacuolar protein sorting-associated protein 41 homolog	Q5KU39	Vacuolar protein sorting-associated protein 41 homolog	Vps41	Vps41	Vacuolar protein sorting-associated protein 41 homolog	1	3	3	3	2	1	1	0	2	1	1	0	2	1	1	0
0.106348	0.187526		Discard		1789	3	Vamp3;Vamp2	Vamp3;Vamp2	3	38.8	0	49.088	217160000	241330000	0.765541	0.146937	Vamp3;Vamp2	Vesicle-associated membrane protein 3;Vesicle-associated membrane protein 2	P63024;B0QZN5;P63044	Vesicle-associated membrane protein 3;Isoform of P63044, Vesicle-associated membrane protein 2;Vesicle-associated membrane protein 2	Vamp3;Vamp2	Vamp3;Vamp2	Vesicle-associated membrane protein 3;Isoform of P63044, Vesicle-associated membrane protein 2;Vesicle-associated membrane protein 2	3	3	3	3	2	1	3	2	2	1	3	2	2	1	3	2
0.141171	0.0779087		Discard		3552	3	Atp6v1f	Atp6v1f	3	44.5	0	51.552	2093600000	1732600000	0.747232	0.10954	Atp6v1f	V-type proton ATPase subunit F	Q9D1K2;A0A0N4SVE1;F7B2B4	V-type proton ATPase subunit F	Atp6v1f	Atp6v1f	V-type proton ATPase subunit F	3	3	3	3	3	2	3	1	3	2	3	1	3	2	3	1
-0.307733	-0.215865		Discard		3371	3	Wdr45b	Wdr45b	3	11	0	11.343	288190000	244990000	0.956349	-0.261799	Wdr45b	WD repeat domain phosphoinositide-interacting protein 3	Q9CR39;F6RIG8;F7AZP7	WD repeat domain phosphoinositide-interacting protein 3	Wdr45b	Wdr45b	WD repeat domain phosphoinositide-interacting protein 3	3	3	3	3	2	2	2	1	2	2	2	1	2	2	2	1
-0.377088	-0.285225		Discard		1251	3	Wdr1	Wdr1	3	9.1	0	5.3355	157390000	119970000	1.0568	-0.331157	Wdr1	WD repeat-containing protein 1	O88342;A0A0J9YU05	WD repeat-containing protein 1	Wdr1	Wdr1	WD repeat-containing protein 1	2	3	3	3	3	1	1	0	3	1	1	0	3	1	1	0
-0.379076	-0.230572		Discard		3531	3	Znf706	Znf706	3	39.5	0	25.851	1064700000	956180000	0.817838	-0.304824	Znf706	Zinc finger protein 706	Q9D115	Zinc finger protein 706	Znf706	Znf706	Zinc finger protein 706	1	3	3	3	3	3	2	2	3	3	2	2	3	3	2	2
-0.414518	0.0714819		Discard		1238	4	Sfn	Sfn	4	21.8	0	8.8325	1542900000	1285900000	0.215587	-0.171518	Sfn	14-3-3 protein sigma	O70456	14-3-3 protein sigma	Sfn	Sfn	14-3-3 protein sigma	1	7	4	4	7	6	6	5	4	3	3	2	4	3	3	2
0.761711	0.13223		Discard		3442	4	Mrps22	Mrps22	4	16.2	0	10.755	168960000	226630000	0.408295	0.44697	Mrps22	28S ribosomal protein S22, mitochondrial	Q9CXW2	28S ribosomal protein S22, mitochondrial	Mrps22	Mrps22	28S ribosomal protein S22, mitochondrial	1	4	4	4	3	1	3	2	3	1	3	2	3	1	3	2
0.831553	-0.313478		Discard		2254	4	Mrps31	Mrps31	4	14.6	0	74.264	964170000	1042100000	0.136972	0.259038	Mrps31	28S ribosomal protein S31, mitochondrial	Q61733	28S ribosomal protein S31, mitochondrial	Mrps31	Mrps31	28S ribosomal protein S31, mitochondrial	1	4	4	4	3	2	2	1	3	2	2	1	3	2	2	1
0.584962	-0.28238		Discard		3611	4	Mrps9	Mrps9	4	13.6	0	11.278	235790000	242790000	0.104405	0.151291	Mrps9	28S ribosomal protein S9, mitochondrial	Q9D7N3;A0A0J9YU02	28S ribosomal protein S9, mitochondrial	Mrps9	Mrps9	28S ribosomal protein S9, mitochondrial	2	4	4	4	3	1	3	1	3	1	3	1	3	1	3	1
0.000432815	0.0469061		Discard		1769	4	Rps26	Rps26	4	37.4	0	43.483	26902000000	24999000000	0.306162	0.0236695	Rps26	40S ribosomal protein S26	P62855	40S ribosomal protein S26	Rps26	Rps26	40S ribosomal protein S26	1	4	4	4	4	4	4	4	4	4	4	4	4	4	4	4
0.13711	-0.0244615		Discard		1709	4	Rpl37a	Rpl37a	4	51.1	0	101.37	6219400000	5993400000	0.212968	0.0563242	Rpl37a	60S ribosomal protein L37a	P61514	60S ribosomal protein L37a	Rpl37a	Rpl37a	60S ribosomal protein L37a	1	4	4	4	4	4	4	4	4	4	4	4	4	4	4	4
0.301119	-0.328032		Discard		3874	4	Abt1	Abt1	4	22.3	0	7.6588	255270000	310970000	0.0119835	-0.0134564	Abt1	Activator of basal transcription 1	Q9QYL7	Activator of basal transcription 1	Abt1	Abt1	Activator of basal transcription 1	1	4	4	4	3	3	3	1	3	3	3	1	3	3	3	1
0.93017	-0.0450235		Discard		2983	4	Acsf2	Acsf2	4	11.5	0	28.062	919820000	727900000	0.275077	0.442573	Acsf2	Acyl-CoA synthetase family member 2, mitochondrial	Q8VCW8	Acyl-CoA synthetase family member 2, mitochondrial	Acsf2	Acsf2	Acyl-CoA synthetase family member 2, mitochondrial	1	4	4	4	4	4	4	2	4	4	4	2	4	4	4	2
-0.379958	-0.147697		Discard		1521	4	Cap1	Cap1	4	16.2	0	26.057	433140000	402440000	0.578435	-0.263828	Cap1	Adenylyl cyclase-associated protein 1;Adenylyl cyclase-associated protein	P40124;B1ARS0	Adenylyl cyclase-associated protein 1;Isoform of P40124, Adenylyl cyclase-associated protein 1 (Fragment)	Cap1	Cap1	Adenylyl cyclase-associated protein 1;Isoform of P40124, Adenylyl cyclase-associated protein 1 (Fragment)	2	4	4	4	4	1	1	2	4	1	1	2	4	1	1	2
0.170438	-0.166201		Discard		393	4	Mocs3	Mocs3	4	14.1	0	21.109	1341000000	1445400000	0.00349329	0.00211827	Mocs3	Adenylyltransferase and sulfurtransferase MOCS3;Molybdopterin-synthase adenylyltransferase;Molybdopterin-synthase sulfurtransferase	A2BDX3	Adenylyltransferase and sulfurtransferase MOCS3	Mocs3	Mocs3	Adenylyltransferase and sulfurtransferase MOCS3	1	4	4	4	3	2	2	3	3	2	2	3	3	2	2	3
-0.532136	-0.227987		Discard		1712	4	Arf4	Arf4	4	39.4	0	110.18	10820000000	9421400000	0.615629	-0.380062	Arf4	ADP-ribosylation factor 4	P61750;E9Q798;F6UFB9;D3YV25;E9Q2C2	ADP-ribosylation factor 4;Isoform of P61750, ADP-ribosylation factor 4	Arf4	Arf4	ADP-ribosylation factor 4;Isoform of P61750, ADP-ribosylation factor 4	5	10	4	4	7	7	9	9	3	2	3	4	3	2	3	4
0.0316775	0.411253		Discard		1697	4	Actr1a;Actr1b	Actr1a;Actr1b	4	19.4	0	22.943	845790000	619780000	0.345766	0.221465	Actr1a;Actr1b	Alpha-centractin;Beta-centractin	P61164;Q8R5C5	Alpha-centractin;Beta-centractin	Actr1a;Actr1b	Actr1a;Actr1b	Alpha-centractin;Beta-centractin	2	4	4	4	3	1	2	1	3	1	2	1	3	1	2	1
-0.276415	0.0314742		Discard		3131	4			4	32.3	0	22.981	371900000	329110000	0.242469	-0.122471		Ashwin	Q922M7	Ashwin			Ashwin	1	4	4	4	4	1	1	2	4	1	1	2	4	1	1	2
0.11703	0.458168		Discard		2390	4	Ahdc1	Ahdc1	4	3.6	0	10.699	279190000	250500000	0.46751	0.287599	Ahdc1	AT-hook DNA-binding motif-containing protein 1	Q6PAL7	AT-hook DNA-binding motif-containing protein 1	Ahdc1	Ahdc1	AT-hook DNA-binding motif-containing protein 1	1	4	4	4	2	1	3	2	2	1	3	2	2	1	3	2
-0.453478	-0.245496		Discard		3757	4	Parvb	Parvb	4	18.1	0	43.154	1045900000	1027800000	0.734904	-0.349487	Parvb	Beta-parvin	Q9ES46	Beta-parvin	Parvb	Parvb	Beta-parvin	1	4	4	4	3	1	3	2	3	1	3	2	3	1	3	2
-0.309324	0.286533		Discard		2577	4	Bola2	Bola2	4	54.7	0	15.695	329860000	296930000	0.0107006	-0.0113954	Bola2	BolA-like protein 2	Q8BGS2;Q8BGS2-2	BolA-like protein 2;Isoform of Q8BGS2, Isoform 2 of BolA-like protein 2	Bola2	Bola2	BolA-like protein 2;Isoform of Q8BGS2, Isoform 2 of BolA-like protein 2	2	4	4	4	4	1	2	2	4	1	2	2	4	1	2	2
0.0878702	0.0189072		Discard		2021	4	Brms1l	Brms1l	4	18.3	0	56.662	1441600000	1316000000	0.437619	0.0533887	Brms1l	Breast cancer metastasis-suppressor 1-like protein	Q3U1T3;Q3U1T3-2	Breast cancer metastasis-suppressor 1-like protein	Brms1l	Brms1l	Breast cancer metastasis-suppressor 1-like protein	2	4	4	4	4	3	4	2	4	3	4	2	4	3	4	2
-0.0424865	-0.165687		Discard		2195	4	Cnot7	Cnot7	4	22.1	0	23.153	430780000	363470000	0.46827	-0.104087	Cnot7	CCR4-NOT transcription complex subunit 7	Q60809;Q3TLK9	CCR4-NOT transcription complex subunit 7;Isoform of Q60809, CCR4-NOT transcription complex subunit 7	Cnot7	Cnot7	CCR4-NOT transcription complex subunit 7;Isoform of Q60809, CCR4-NOT transcription complex subunit 7	2	4	4	4	3	2	4	1	3	2	4	1	3	2	4	1
-0.380559	-0.31371		Discard		3563	4	Cdkn2aipnl	Cdkn2aipnl	4	35.3	0	41.808	887880000	809590000	1.21389	-0.347135	Cdkn2aipnl	CDKN2AIP N-terminal-like protein	Q9D211	CDKN2AIP N-terminal-like protein	Cdkn2aipnl	Cdkn2aipnl	CDKN2AIP N-terminal-like protein	1	4	4	4	4	3	4	4	4	3	4	4	4	3	4	4
0.00417777	0.571236		Discard		2812	4	Cdc123	Cdc123	4	14.6	0	8.7842	113650000	104280000	0.305093	0.287707	Cdc123	Cell division cycle protein 123 homolog	Q8CII2;Q8CII2-2;A0A0A6YVX4	Cell division cycle protein 123 homolog;Isoform of Q8CII2, Isoform 2 of Cell division cycle protein 123 homolog	Cdc123	Cdc123	Cell division cycle protein 123 homolog;Isoform of Q8CII2, Isoform 2 of Cell division cycle protein 123 homolog	3	4	4	4	4	1	0	0	4	1	0	0	4	1	0	0
0.661841	0.461065		Discard		3259	4	Cenpq	Cenpq	4	29.2	0	39.176	556560000	613960000	0.948316	0.561453	Cenpq	Centromere protein Q	Q9CPQ5	Centromere protein Q	Cenpq	Cenpq	Centromere protein Q	1	4	4	4	4	3	3	3	4	3	3	3	4	3	3	3
-0.263075	0.249171		Discard		3661	4	Chmp2a	Chmp2a	4	15.8	0	57.11	731220000	649520000	0.00756841	-0.00695211	Chmp2a	Charged multivesicular body protein 2a	Q9DB34;A0A1B0GT75;A0A1B0GR63	Charged multivesicular body protein 2a;Isoform of Q9DB34, Charged multivesicular body protein 2a;Isoform of Q9DB34, Charged multivesicular body protein 2a	Chmp2a	Chmp2a	Charged multivesicular body protein 2a;Isoform of Q9DB34, Charged multivesicular body protein 2a;Isoform of Q9DB34, Charged multivesicular body protein 2a	3	4	4	4	4	3	2	3	4	3	2	3	4	3	2	3
0.033652	-0.0890913		Discard		3518	4	Chaf1b	Chaf1b	4	10.7	0	28.375	489570000	420380000	0.136725	-0.0277196	Chaf1b	Chromatin assembly factor 1 subunit B	Q9D0N7;D3YTP6;D3Z616	Chromatin assembly factor 1 subunit B;Isoform of Q9D0N7, Chromatin assembly factor 1 subunit B (Fragment);Isoform of Q9D0N7, Chromatin assembly factor 1 subunit B (Fragment)	Chaf1b	Chaf1b	Chromatin assembly factor 1 subunit B;Isoform of Q9D0N7, Chromatin assembly factor 1 subunit B (Fragment);Isoform of Q9D0N7, Chromatin assembly factor 1 subunit B (Fragment)	3	4	4	4	3	2	3	3	3	2	3	3	3	2	3	3
0.0447438	0.363123		Discard		3787	4	Ccdc22	Ccdc22	4	8.3	0	4.0617	47521000	43725000	0.37474	0.203933	Ccdc22	Coiled-coil domain-containing protein 22	Q9JIG7	Coiled-coil domain-containing protein 22	Ccdc22	Ccdc22	Coiled-coil domain-containing protein 22	1	4	4	4	2	1	2	0	2	1	2	0	2	1	2	0
0.397146	0.119573		Discard		1688	4	Cirbp	Cirbp	4	33.1	0	103.43	13017000000	13062000000	0.503317	0.258359	Cirbp	Cold-inducible RNA-binding protein	P60824;D3YU80;K4DI65	Cold-inducible RNA-binding protein;Isoform of P60824, Cold-inducible RNA-binding protein (Fragment);Isoform of P60824, Cold inducible RNA binding protein, isoform CRA_a	Cirbp	Cirbp	Cold-inducible RNA-binding protein;Isoform of P60824, Cold-inducible RNA-binding protein (Fragment);Isoform of P60824, Cold inducible RNA binding protein, isoform CRA_a	3	4	4	4	4	4	4	4	4	4	4	4	4	4	4	4
-0.286515	-0.396817		Discard		1187	4	Cops5	Cops5	4	15.9	0	5.6433	134280000	161140000	0.9919	-0.341666	Cops5	COP9 signalosome complex subunit 5	O35864;A0A087WQA8;A0A087WQ60	COP9 signalosome complex subunit 5;Isoform of O35864, COP9 signalosome complex subunit 5 (Fragment)	Cops5	Cops5	COP9 signalosome complex subunit 5;Isoform of O35864, COP9 signalosome complex subunit 5 (Fragment)	3	4	4	4	3	1	2	1	3	1	2	1	3	1	2	1
-0.0418478	0.0658987		Discard		1924	4	Cdk7	Cdk7	4	16.8	0	22.314	544690000	491600000	0.0654071	0.0120255	Cdk7	Cyclin-dependent kinase 7	Q03147	Cyclin-dependent kinase 7	Cdk7	Cdk7	Cyclin-dependent kinase 7	1	4	4	4	3	1	2	3	3	1	2	3	3	1	2	3
0.0915306	0.153607		Discard		3362	4	Cyb5b	Cyb5b	4	47.9	0	72.408	1698000000	1528000000	0.801638	0.122569	Cyb5b	Cytochrome b5 type B	Q9CQX2	Cytochrome b5 type B	Cyb5b	Cyb5b	Cytochrome b5 type B	1	4	4	4	3	2	4	4	3	2	4	4	3	2	4	4
0.641361	0.315648		Discard		3466	4	Uqcrc1	Uqcrc1	4	13.8	0	22.057	324380000	336380000	0.680183	0.478505	Uqcrc1	Cytochrome b-c1 complex subunit 1, mitochondrial	Q9CZ13;A0A0A6YW82	Cytochrome b-c1 complex subunit 1, mitochondrial;Isoform of Q9CZ13, Cytochrome b-c1 complex subunit 1, mitochondrial (Fragment)	Uqcrc1	Uqcrc1	Cytochrome b-c1 complex subunit 1, mitochondrial;Isoform of Q9CZ13, Cytochrome b-c1 complex subunit 1, mitochondrial (Fragment)	2	4	4	4	3	4	4	2	3	4	4	2	3	4	4	2
0.775514	0.134334		Discard		3664	4	Uqcrc2	Uqcrc2	4	13.7	0	31.796	110540000	105740000	0.408036	0.454924	Uqcrc2	Cytochrome b-c1 complex subunit 2, mitochondrial	Q9DB77;A0A140LI98	Cytochrome b-c1 complex subunit 2, mitochondrial	Uqcrc2	Uqcrc2	Cytochrome b-c1 complex subunit 2, mitochondrial	2	4	4	4	4	3	1	2	4	3	1	2	4	3	1	2
0.267116	-0.199123		Discard		2650	4	Ckap4	Ckap4	4	9.7	0	21.762	302450000	303640000	0.0420056	0.0339968	Ckap4	Cytoskeleton-associated protein 4	Q8BMK4	Cytoskeleton-associated protein 4	Ckap4	Ckap4	Cytoskeleton-associated protein 4	1	4	4	4	3	2	3	4	3	2	3	4	3	2	3	4
-0.358362	-0.515813		Discard		2256	4	Phgdh	Phgdh	4	10.5	0	12.043	257670000	197330000	0.945202	-0.437087	Phgdh	D-3-phosphoglycerate dehydrogenase	Q61753;F6ZSB7	D-3-phosphoglycerate dehydrogenase	Phgdh	Phgdh	D-3-phosphoglycerate dehydrogenase	2	4	4	4	4	3	3	3	4	3	3	3	4	3	3	3
0.130008	-0.0292761		Discard		3877	4	Dcun1d1	Dcun1d1	4	15.8	0	38.183	1525600000	1463000000	0.193138	0.0503661	Dcun1d1	DCN1-like protein 1;DCN1-like protein	Q9QZ73;A0A140T8R8;A0A0G2JGV7;Q3UT23;A0A0G2JEA2;A0A0G2JDM0;A0A0G2JDN9;A0A1B0GXL7	DCN1-like protein 1;Isoform of Q9QZ73, DCN1-like protein (Fragment);Isoform of Q9QZ73, DCN1-like protein (Fragment);Isoform of Q9QZ73, DCN1-like protein;Isoform of Q9QZ73, DCN1-like protein 1;Isoform of Q9QZ73, DCN1-like protein 1 (Fragment)	Dcun1d1	Dcun1d1	DCN1-like protein 1;Isoform of Q9QZ73, DCN1-like protein (Fragment);Isoform of Q9QZ73, DCN1-like protein (Fragment);Isoform of Q9QZ73, DCN1-like protein;Isoform of Q9QZ73, DCN1-like protein 1;Isoform of Q9QZ73, DCN1-like protein 1 (Fragment)	8	4	4	4	3	3	2	4	3	3	2	4	3	3	2	4
0.465818	0.252948		Discard		3202	4	Dhrs4	Dhrs4	4	18.6	0	10.807	172960000	169420000	0.736832	0.359383	Dhrs4	Dehydrogenase/reductase SDR family member 4	Q99LB2	Dehydrogenase/reductase SDR family member 4	Dhrs4	Dhrs4	Dehydrogenase/reductase SDR family member 4	1	4	4	4	2	2	4	2	2	2	4	2	2	2	4	2
-0.0505024	0.290286		Discard		2360	4	Zranb3	Zranb3	4	6.5	0	12.12	345120000	298650000	0.214914	0.119892	Zranb3	DNA annealing helicase and endonuclease ZRANB3;DNA annealing helicase ZRANB3;Endonuclease ZRANB3	Q6NZP1	DNA annealing helicase and endonuclease ZRANB3	Zranb3	Zranb3	DNA annealing helicase and endonuclease ZRANB3	1	4	4	4	2	2	2	1	2	2	2	1	2	2	2	1
0.294312	0.412385		Discard		3814	4	Mlh1	Mlh1	4	9.1	0	12.343	447040000	483220000	0.977194	0.353349	Mlh1	DNA mismatch repair protein Mlh1	Q9JK91	DNA mismatch repair protein Mlh1	Mlh1	Mlh1	DNA mismatch repair protein Mlh1	1	4	4	4	4	1	1	2	4	1	1	2	4	1	1	2
0.526069	0.0973321		Discard		1772	4	Polr2l;Usp50	Polr2l;Usp50	4	73.1	0	38.971	1618500000	1770000000	0.4162	0.311701	Polr2l;Usp50	DNA-directed RNA polymerases I, II, and III subunit RPABC5	P62876;E9Q3B5	DNA-directed RNA polymerases I, II, and III subunit RPABC5;Isoform of Q6P8X6, Putative ubiquitin carboxyl-terminal hydrolase 50	Polr2l;Usp50	Polr2l;Usp50	DNA-directed RNA polymerases I, II, and III subunit RPABC5;Isoform of Q6P8X6, Putative ubiquitin carboxyl-terminal hydrolase 50	2	4	4	4	3	2	4	4	3	2	4	4	3	2	4	4
0.0625362	-0.0996318		Discard		3873	4	Dnajb1	Dnajb1	4	13.5	0	9.2734	488770000	358240000	0.0671015	-0.0185478	Dnajb1	DnaJ homolog subfamily B member 1	Q9QYJ3;Q9D832	DnaJ homolog subfamily B member 1	Dnajb1	Dnajb1	DnaJ homolog subfamily B member 1	2	4	4	4	3	3	2	4	3	3	2	4	3	3	2	4
-0.0442111	0.190651		Discard		1149	4	Dscr3	Dscr3	4	17.2	0	7.8246	49553000	48887000	0.190397	0.0732202	Dscr3	Down syndrome critical region protein 3 homolog	O35075	Down syndrome critical region protein 3 homolog	Dscr3	Dscr3	Down syndrome critical region protein 3 homolog	1	4	4	4	2	1	4	0	2	1	4	0	2	1	4	0
-0.848505	-0.102994		Discard		1487	4	Map2k1	Map2k1	4	12	0	18.768	433900000	303830000	0.373556	-0.475749	Map2k1	Dual specificity mitogen-activated protein kinase kinase 1	P31938;M0QWN2;Q91YS7;Q63932	Dual specificity mitogen-activated protein kinase kinase 1	Map2k1	Map2k1	Dual specificity mitogen-activated protein kinase kinase 1	4	4	4	4	4	2	2	1	4	2	2	1	4	2	2	1
-0.0555313	0.0239737		Discard		504	4	Dnaaf5	Dnaaf5	4	10.9	0	13.66	82653000	80866000	0.1195	-0.0157788	Dnaaf5	Dynein assembly factor 5, axonemal	B9EJR8;B2RY24	Dynein assembly factor 5, axonemal;Isoform of B9EJR8, Dynein assembly factor 5, axonemal	Dnaaf5	Dnaaf5	Dynein assembly factor 5, axonemal;Isoform of B9EJR8, Dynein assembly factor 5, axonemal	2	4	4	4	1	1	1	1	1	1	1	1	1	1	1	1
-0.375441	-0.299479		Discard		2026	4	Rnf40	Rnf40	4	5.3	0	9.2966	112590000	108650000	1.1466	-0.33746	Rnf40	E3 ubiquitin-protein ligase BRE1B	Q3U319;A0A0U1RPJ4;A0A0X1KG60	E3 ubiquitin-protein ligase BRE1B;Isoform of Q3U319, E3 ubiquitin-protein ligase BRE1B;Isoform of Q3U319, E3 ubiquitin-protein ligase BRE1B	Rnf40	Rnf40	E3 ubiquitin-protein ligase BRE1B;Isoform of Q3U319, E3 ubiquitin-protein ligase BRE1B;Isoform of Q3U319, E3 ubiquitin-protein ligase BRE1B	3	5	4	4	4	3	4	3	3	3	4	3	3	3	4	3
-1.60933	1.06866		Discard		3926	4	Rlim	Rlim	4	12.5	0	43.61	304140000	195560000	0.0588982	-0.270334	Rlim	E3 ubiquitin-protein ligase RLIM	Q9WTV7	E3 ubiquitin-protein ligase RLIM	Rlim	Rlim	E3 ubiquitin-protein ligase RLIM	1	4	4	4	1	1	1	4	1	1	1	4	1	1	1	4
-0.461144	-0.132511		Discard		2288	4	Sh3gl1	Sh3gl1	4	15.8	0	31.334	376980000	296700000	0.492326	-0.296828	Sh3gl1	Endophilin-A2	Q62419	Endophilin-A2	Sh3gl1	Sh3gl1	Endophilin-A2	1	4	4	4	4	2	2	2	4	2	2	2	4	2	2	2
-1.00436	0.226375		Discard		2032	4	Esyt1	Esyt1	4	5.1	0	9.2265	101060000	69905000	0.193054	-0.388994	Esyt1	Extended synaptotagmin-1	Q3U7R1;Q3U7R1-2	Extended synaptotagmin-1;Isoform of Q3U7R1, Isoform 2 of Extended synaptotagmin-1	Esyt1	Esyt1	Extended synaptotagmin-1;Isoform of Q3U7R1, Isoform 2 of Extended synaptotagmin-1	2	4	4	4	2	1	3	0	2	1	3	0	2	1	3	0
-0.0335253	0.376433		Discard		3141	4	Blvrb	Blvrb	4	40.8	0	7.6868	118390000	177050000	0.254497	0.171454	Blvrb	Flavin reductase (NADPH)	Q923D2;A0A0U1RPU7;E9PZC3;E9PZC4	Flavin reductase (NADPH);Isoform of Q923D2, Flavin reductase (NADPH);Isoform of Q923D2, Flavin reductase (NADPH)	Blvrb	Blvrb	Flavin reductase (NADPH);Isoform of Q923D2, Flavin reductase (NADPH);Isoform of Q923D2, Flavin reductase (NADPH)	4	4	4	4	3	1	0	1	3	1	0	1	3	1	0	1
-0.361565	-0.181421		Discard		3319	3	Gmfb	Gmfb	4	35.2	0	46.959	1137200000	924600000	0.69051	-0.271493	Gmfb	Glia maturation factor beta	Q9CQI3;D3YY93;D3Z2F6;D3YY16	Glia maturation factor beta	Gmfb	Gmfb	Glia maturation factor beta	4	4	4	3	3	2	2	3	3	2	2	3	3	2	2	2
0.137635	-0.249506		Discard		3462	4	Glipr2	Glipr2	4	42.2	0	10.761	65061000	56640000	0.0857015	-0.0559356	Glipr2	Golgi-associated plant pathogenesis-related protein 1	Q9CYL5;B1AWD6	Golgi-associated plant pathogenesis-related protein 1;Isoform of Q9CYL5, Golgi-associated plant pathogenesis-related protein 1	Glipr2	Glipr2	Golgi-associated plant pathogenesis-related protein 1;Isoform of Q9CYL5, Golgi-associated plant pathogenesis-related protein 1	2	4	4	4	4	1	2	0	4	1	2	0	4	1	2	0
-0.026352	0.100732		Discard		2536	4	H1fx	H1fx	4	27.1	0	55.856	3395800000	3457300000	0.178556	0.0371897	H1fx		Q80ZM5	H1 histone family, member X	H1fx	H1fx	H1 histone family, member X	1	4	4	4	4	3	3	4	4	3	3	4	4	3	3	4
-0.258408	0.0569564		Discard		2708	4	Hat1	Hat1	4	16.1	0	33.868	624840000	495290000	0.195104	-0.100726	Hat1	Histone acetyltransferase type B catalytic subunit	Q8BY71;A2ATU9	Histone acetyltransferase type B catalytic subunit;Isoform of Q8BY71, Histone acetyltransferase type B catalytic subunit	Hat1	Hat1	Histone acetyltransferase type B catalytic subunit;Isoform of Q8BY71, Histone acetyltransferase type B catalytic subunit	2	4	4	4	4	1	1	2	4	1	1	2	4	1	1	2
0.204141	-0.748032		Discard		1535	4	Hist1h1e	Hist1h1e	4	17.4	0	20.815	7018400000	8106800000	0.174181	-0.271946	Hist1h1e	Histone H1.4	P43274	Histone H1.4	Hist1h1e	Hist1h1e	Histone H1.4	1	17	4	4	13	14	16	17	3	4	4	4	3	4	4	4
0.0430645	-0.354001		Discard		1327	4	H2afv;H2afz	H2afv;H2afz	4	46.9	0	111.98	35479000000	29982000000	0.238774	-0.155468	H2afv;H2afz	Histone H2A.V;Histone H2A.Z;Histone H2A	Q3THW5;P0C0S6;Q8R029;Q3UA95;G3UWL7	Histone H2A.V;Histone H2A.Z;Isoform of Q3THW5, Histone H2A;Isoform of P0C0S6, Histone H2A	H2afv;H2afz	H2afv;H2afz	Histone H2A.V;Histone H2A.Z;Isoform of Q3THW5, Histone H2A;Isoform of P0C0S6, Histone H2A	5	6	4	4	5	5	6	6	3	3	4	4	3	3	4	4
-0.441066	-0.354791		Discard		2234	4	Igbp1	Igbp1	4	17.4	0	23.62	174150000	167760000	1.16276	-0.397928	Igbp1	Immunoglobulin-binding protein 1	Q61249	Immunoglobulin-binding protein 1	Igbp1	Igbp1	Immunoglobulin-binding protein 1	1	4	4	4	3	2	1	2	3	2	1	2	3	2	1	2
-0.405241	-0.0143553		Discard		2860	4	Ipo11	Ipo11	4	7.3	0	17.058	284210000	230240000	0.321065	-0.209798	Ipo11	Importin-11	Q8K2V6;Q8K2V6-2	Importin-11;Isoform of Q8K2V6, Isoform 2 of Importin-11	Ipo11	Ipo11	Importin-11;Isoform of Q8K2V6, Isoform 2 of Importin-11	2	4	4	4	4	1	1	1	4	1	1	1	4	1	1	1
0.776272	0.35925		Discard		1869	4	Mcl1	Mcl1	4	19	0	26.089	535510000	698210000	0.649626	0.567761	Mcl1	Induced myeloid leukemia cell differentiation protein Mcl-1 homolog	P97287;P97287-2	Induced myeloid leukemia cell differentiation protein Mcl-1 homolog;Isoform of P97287, Isoform 2 of Induced myeloid leukemia cell differentiation protein Mcl-1 homolog	Mcl1	Mcl1	Induced myeloid leukemia cell differentiation protein Mcl-1 homolog;Isoform of P97287, Isoform 2 of Induced myeloid leukemia cell differentiation protein Mcl-1 homolog	2	4	4	4	3	1	2	2	3	1	2	2	3	1	2	2
0.0244615	0.0951729		Discard		3862	4	Ing1	Ing1	4	31.5	0	37.664	1315200000	1221800000	0.468723	0.0598172	Ing1	Inhibitor of growth protein 1	Q9QXV3;A0A1B0GT89;Q9QXV3-2;A0A1B0GSP9	Inhibitor of growth protein 1;Isoform of Q9QXV3, Inhibitor of growth protein 1 (Fragment);Isoform of Q9QXV3, Isoform 2 of Inhibitor of growth protein 1	Ing1	Ing1	Inhibitor of growth protein 1;Isoform of Q9QXV3, Inhibitor of growth protein 1 (Fragment);Isoform of Q9QXV3, Isoform 2 of Inhibitor of growth protein 1	4	4	4	4	4	2	3	3	4	2	3	3	4	2	3	3
0.611078	-0.372172		Discard		1321	4	Itgb1	Itgb1	4	7.5	0	6.0903	125360000	139250000	0.0714724	0.119453	Itgb1	Integrin beta-1	P09055;P09055-2	Integrin beta-1;Isoform of P09055, Isoform 2 of Integrin beta-1	Itgb1	Itgb1	Integrin beta-1;Isoform of P09055, Isoform 2 of Integrin beta-1	2	4	4	4	1	1	4	0	1	1	4	0	1	1	4	0
0.258459	-0.14104		Discard		3633	4	Ifrd2	Ifrd2	4	14.7	0	27.864	776880000	829710000	0.0872396	0.0587092	Ifrd2		Q9D8U0;A0A0A6YY02	Interferon-related developmental regulator 2	Ifrd2	Ifrd2	Interferon-related developmental regulator 2	2	4	4	4	2	3	2	3	2	3	2	3	2	3	2	3
0.674822	-0.330673		Discard		3399	4	Nubpl	Nubpl	4	17.6	0	13.661	414860000	427590000	0.102339	0.172075	Nubpl	Iron-sulfur protein NUBPL	Q9CWD8;F7D3P0	Iron-sulfur protein NUBPL	Nubpl	Nubpl	Iron-sulfur protein NUBPL	2	4	4	4	2	2	4	3	2	2	4	3	2	2	4	3
-0.332753	0.503343		Discard		280	4	Zmynd8	Zmynd8	4	10.6	0	12.518	255310000	178780000	0.0595494	0.0852953	Zmynd8		A2A481;A2A480;A2A485;Q3UH28;Q3U1M7;A2A483;E9Q8D1;A2A482;A2A484;A2A486	Isoform of A2A484, Protein Zmynd8;Isoform of A2A484, Protein Zmynd8 (Fragment);Isoform of A2A484, Protein Zmynd8;Isoform of A2A484, Protein Zmynd8;Isoform of A2A484, Protein Zmynd8;Isoform of A2A484, Protein Zmynd8;Isoform of A2A484, Protein Zmynd8;Isoform	Zmynd8	Zmynd8	Isoform of A2A484, Protein Zmynd8;Isoform of A2A484, Protein Zmynd8 (Fragment);Isoform of A2A484, Protein Zmynd8;Isoform of A2A484, Protein Zmynd8;Isoform of A2A484, Protein Zmynd8;Isoform of A2A484, Protein Zmynd8;Isoform of A2A484, Protein Zmynd8;Isoform	10	4	4	4	3	1	1	4	3	1	1	4	3	1	1	4
0.470719	-0.256648		Discard		401	4	Arid4b	Arid4b	4	4.3	0	7.3466	158350000	204070000	0.0873625	0.107035	Arid4b	AT-rich interactive domain-containing protein 4B	A2CG63-2;A2CG63;Z4YL44;Z4YMH1;F6R6U0	Isoform of A2CG63, Isoform 2 of AT-rich interactive domain-containing protein 4B;AT-rich interactive domain-containing protein 4B;Isoform of A2CG63, AT-rich interactive domain-containing protein 4B;Isoform of A2CG63, AT-rich interactive domain-containing p	Arid4b	Arid4b	Isoform of A2CG63, Isoform 2 of AT-rich interactive domain-containing protein 4B;AT-rich interactive domain-containing protein 4B;Isoform of A2CG63, AT-rich interactive domain-containing protein 4B;Isoform of A2CG63, AT-rich interactive domain-containing p	5	5	4	4	3	4	4	3	3	3	3	2	3	3	3	2
-0.425462	0.048636		Discard		413	4	Exoc6b	Exoc6b	4	8.6	0	12.799	220050000	171180000	0.242255	-0.188413	Exoc6b	Exocyst complex component 6B	A6H5Z3-2;A6H5Z3;E0CY34	Isoform of A6H5Z3, Isoform 2 of Exocyst complex component 6B;Exocyst complex component 6B	Exoc6b	Exoc6b	Isoform of A6H5Z3, Isoform 2 of Exocyst complex component 6B;Exocyst complex component 6B	3	4	4	4	3	2	3	1	3	2	3	1	3	2	3	1
0.22885	-0.0798389		Discard		206	4	Otud4	Otud4	4	4.2	0.0002845	3.2574	355370000	358770000	0.146488	0.0745053	Otud4	OTU domain-containing protein 4	A0A0R4J260;B2RRE7	Isoform of B2RRE7, OTU domain-containing protein 4;OTU domain-containing protein 4	Otud4	Otud4	Isoform of B2RRE7, OTU domain-containing protein 4;OTU domain-containing protein 4	2	4	4	4	2	1	2	2	2	1	2	2	2	1	2	2
0.451013	-0.177599		Discard		606	4	Tmed7	Tmed7	4	28.7	0	10.706	216680000	261910000	0.131464	0.136707	Tmed7		E9Q7G1;D3YZZ5	Isoform of D3YZZ5, Protein Tmed7;Protein Tmed7	Tmed7	Tmed7	Isoform of D3YZZ5, Protein Tmed7;Protein Tmed7	2	4	4	4	4	2	3	1	4	2	3	1	4	2	3	1
-0.814387	0.270695		Discard		1036	1	Ank3	Ank3	4	1	0	10.359	228190000	156140000	0.152247	-0.271846	Ank3	Ankyrin-3	G3X971;S4R1X7;S4R2C1;S4R187;S4R2F5;S4R2J6;S4R165;S4R236;S4R1S2;G5E8K2;G5E8K3;S4R2S8;S4R2K9;G5E8K5-6;G5E8K5-5;G5E8K5-4;G5E8K5-2;G5E8K5-3;G5E8K5;S4R278;S4R208	Isoform of G5E8K5, Ankyrin 3, epithelial, isoform CRA_i;Isoform of G5E8K5, Ankyrin-3;Isoform of G5E8K5, Ankyrin-3;Isoform of G5E8K5, Ankyrin-3;Isoform of G5E8K5, Ankyrin-3;Isoform of G5E8K5, Ankyrin-3;Isoform of G5E8K5, Ankyrin-3;Isoform of G5E8K5, Ankyrin	Ank3	Ank3	Isoform of G5E8K5, Ankyrin 3, epithelial, isoform CRA_i;Isoform of G5E8K5, Ankyrin-3;Isoform of G5E8K5, Ankyrin-3;Isoform of G5E8K5, Ankyrin-3;Isoform of G5E8K5, Ankyrin-3;Isoform of G5E8K5, Ankyrin-3;Isoform of G5E8K5, Ankyrin-3;Isoform of G5E8K5, Ankyrin	21	4	4	1	3	1	2	2	3	1	2	2	0	0	1	0
0.0942361	0.24156		Discard		815	4	Sec22b	Sec22b	4	28.3	0	48.192	923330000	1009600000	0.579704	0.167898	Sec22b	Vesicle-trafficking protein SEC22b	E9Q6R3;O08547;D6RES2;A0A0G2JF08	Isoform of O08547, Vesicle-trafficking protein SEC22b;Vesicle-trafficking protein SEC22b	Sec22b	Sec22b	Isoform of O08547, Vesicle-trafficking protein SEC22b;Vesicle-trafficking protein SEC22b	4	4	4	4	4	4	4	4	4	4	4	4	4	4	4	4
0.0880058	0.140619		Discard		1175	4	Anxa8	Anxa8	4	16.6	0	5.232	92110000	81318000	0.841646	0.114312	Anxa8	Annexin;Annexin A8	Q921D0;O35640	Isoform of O35640, Annexin;Annexin A8	Anxa8	Anxa8	Isoform of O35640, Annexin;Annexin A8	2	4	4	4	3	2	1	0	3	2	1	0	3	2	1	0
0.649478	0.202306		Discard		213	4	Bckdk	Bckdk	4	19.7	0	26.092	4234000000	3833100000	0.511784	0.425892	Bckdk	[3-methyl-2-oxobutanoate dehydrogenase [lipoamide]] kinase, mitochondrial	A0A0U1RNL7;A0A0U1RPT4;O55028;A0A0U1RQ50;D3Z7R0;A0A0U1RQ97	Isoform of O55028, [3-methyl-2-oxobutanoate dehydrogenase [lipoamide]] kinase, mitochondrial;Isoform of O55028, [3-methyl-2-oxobutanoate dehydrogenase [lipoamide]] kinase, mitochondrial;[3-methyl-2-oxobutanoate dehydrogenase [lipoamide]] kinase, mitochondr	Bckdk	Bckdk	Isoform of O55028, [3-methyl-2-oxobutanoate dehydrogenase [lipoamide]] kinase, mitochondrial;Isoform of O55028, [3-methyl-2-oxobutanoate dehydrogenase [lipoamide]] kinase, mitochondrial;[3-methyl-2-oxobutanoate dehydrogenase [lipoamide]] kinase, mitochondr	6	4	4	4	3	2	1	2	3	2	1	2	3	2	1	2
0.00273846	-0.748032		Discard		1231	4	Grk6;Grk5	Grk6;Grk5	4	9.8	0	15.202	449910000	577830000	0.29901	-0.372647	Grk6;Grk5	G protein-coupled receptor kinase 6;G protein-coupled receptor kinase 5	O70293-2;Q9EP84;O70293;Q8VEB1	Isoform of O70293, Isoform GRK6B of G protein-coupled receptor kinase 6;Isoform of O70293, Protein-serine/threonine kinase;G protein-coupled receptor kinase 6;G protein-coupled receptor kinase 5	Grk6;Grk5	Grk6;Grk5	Isoform of O70293, Isoform GRK6B of G protein-coupled receptor kinase 6;Isoform of O70293, Protein-serine/threonine kinase;G protein-coupled receptor kinase 6;G protein-coupled receptor kinase 5	4	4	4	4	4	2	3	2	4	2	3	2	4	2	3	2
-0.424455	0.159122		Discard		121	4	Capns1	Capns1	4	26.5	0	29.248	1833200000	1583600000	0.137668	-0.132667	Capns1	Calpain small subunit 1	A0A0R4IZW8;O88456;A0A0R4J1C2	Isoform of O88456, Calpain small subunit 1;Calpain small subunit 1;Isoform of O88456, Calpain small subunit 1	Capns1	Capns1	Isoform of O88456, Calpain small subunit 1;Calpain small subunit 1;Isoform of O88456, Calpain small subunit 1	3	4	4	4	3	2	3	4	3	2	3	4	3	2	3	4
0.368824	0.490699		Discard		1020	4	Sp1	Sp1	4	15.6	0	116.41	2740100000	2926700000	1.04735	0.429762	Sp1	Transcription factor Sp1	G3X8Q0;O89090;O89090-2;E9Q2V3;E9Q113	Isoform of O89090, Trans-acting transcription factor 1;Transcription factor Sp1;Isoform of O89090, Isoform 2 of Transcription factor Sp1	Sp1	Sp1	Isoform of O89090, Trans-acting transcription factor 1;Transcription factor Sp1;Isoform of O89090, Isoform 2 of Transcription factor Sp1	5	4	4	4	3	2	3	3	3	2	3	3	3	2	3	3
-0.0499049	-0.784923		Discard		1422	4	Mfge8	Mfge8	4	12.2	0	16.089	653020000	522530000	0.33764	-0.417414	Mfge8	Lactadherin	P21956-2;P21956	Isoform of P21956, Isoform 2 of Lactadherin;Lactadherin	Mfge8	Mfge8	Isoform of P21956, Isoform 2 of Lactadherin;Lactadherin	2	4	4	4	4	1	4	3	4	1	4	3	4	1	4	3
-0.286674	-0.111966		Discard		1458	4	Sars	Sars	4	11.6	0	23.469	317360000	330240000	0.58012	-0.19932	Sars	Serine--tRNA ligase, cytoplasmic	Q8C483;P26638;A2AFS1;A2AFS0	Isoform of P26638, Serine--tRNA ligase, cytoplasmic;Serine--tRNA ligase, cytoplasmic;Isoform of P26638, Serine--tRNA ligase, cytoplasmic (Fragment);Isoform of P26638, Serine--tRNA ligase, cytoplasmic (Fragment)	Sars	Sars	Isoform of P26638, Serine--tRNA ligase, cytoplasmic;Serine--tRNA ligase, cytoplasmic;Isoform of P26638, Serine--tRNA ligase, cytoplasmic (Fragment);Isoform of P26638, Serine--tRNA ligase, cytoplasmic (Fragment)	4	4	4	4	3	1	1	3	3	1	1	3	3	1	1	3
0.0762854	-0.580145		Discard		226	4	2018-09-01	2001-09-01	4	12.2	0	28.264	751680000	470510000	0.234157	-0.25193	2018-09-01	Septin-1	A0A0U1RQA1;D3Z3V3;P42209;A0A0U1RPA8;D3YVG1	Isoform of P42209, Septin-1 (Fragment);Isoform of P42209, Septin-1;Septin-1;Isoform of P42209, Septin-1 (Fragment);Isoform of P42209, Septin-1 (Fragment)	2018-09-01	2001-09-01	Isoform of P42209, Septin-1 (Fragment);Isoform of P42209, Septin-1;Septin-1;Isoform of P42209, Septin-1 (Fragment);Isoform of P42209, Septin-1 (Fragment)	5	4	4	4	3	1	1	3	3	1	1	3	3	1	1	3
-0.200962	0.383605		Discard		1040	4	Htt	Htt	4	1.7	0.0036881	2.1542	45576000	52886000	0.0930123	0.0913211	Htt	Huntingtin	G3X9H5;P42859-2;P42859	Isoform of P42859, Huntingtin;Isoform of P42859, Isoform Short of Huntingtin;Huntingtin	Htt	Htt	Isoform of P42859, Huntingtin;Isoform of P42859, Isoform Short of Huntingtin;Huntingtin	3	4	4	4	2	1	1	0	2	1	1	0	2	1	1	0
0.40969	-0.0939657		Discard		801	4	Myo1b	Myo1b	4	3.7	0	4.9654	38257000	43537000	0.19143	0.157862	Myo1b	Unconventional myosin-Ib	E9QNH6;E9Q580;Q7TQD7;P46735-2;P46735;D3YV80	Isoform of P46735, Unconventional myosin-Ib;Isoform of P46735, Unconventional myosin-Ib;Isoform of P46735, Myo1b protein;Isoform of P46735, Isoform 2 of Unconventional myosin-Ib;Unconventional myosin-Ib	Myo1b	Myo1b	Isoform of P46735, Unconventional myosin-Ib;Isoform of P46735, Unconventional myosin-Ib;Isoform of P46735, Myo1b protein;Isoform of P46735, Isoform 2 of Unconventional myosin-Ib;Unconventional myosin-Ib	6	4	4	4	2	2	2	0	2	2	2	0	2	2	2	0
0.176578	0.432552		Discard		218	4	Xpc	Xpc	4	6.7	0.0077002	1.786	19628000	25071000	0.596431	0.304565	Xpc	DNA repair protein complementing XP-C cells homolog	A0A0U1RP06;P51612	Isoform of P51612, DNA repair protein-complementing XP-C cells homolog (Fragment);DNA repair protein complementing XP-C cells homolog	Xpc	Xpc	Isoform of P51612, DNA repair protein-complementing XP-C cells homolog (Fragment);DNA repair protein complementing XP-C cells homolog	2	4	4	4	2	1	1	2	2	1	1	2	2	1	1	2
-0.134002	-0.0657101		Discard		635	2	Tia1	Tia1	4	8.8	0	28.995	694640000	746340000	0.678282	-0.0998561	Tia1	Nucleolysin TIA-1	D3Z4H6;P52912;D3YY02;A0A0N4SVR8	Isoform of P52912, Nucleolysin TIA-1;Nucleolysin TIA-1;Isoform of P52912, Nucleolysin TIA-1	Tia1	Tia1	Isoform of P52912, Nucleolysin TIA-1;Nucleolysin TIA-1;Isoform of P52912, Nucleolysin TIA-1	4	6	4	2	4	5	4	5	2	3	2	3	0	1	1	1
0.384381	-0.403049		Discard		678	4	Opa1	Opa1	4	8.5	0	20.131	132790000	112020000	0.00660339	-0.00933403	Opa1	Dynamin-like 120 kDa protein, mitochondrial;Dynamin-like 120 kDa protein, form S1	E0CXD1;H7BX01;P58281;P58281-2;F6U775	Isoform of P58281, Dynamin-like 120 kDa protein, mitochondrial;Isoform of P58281, Dynamin-like 120 kDa protein, mitochondrial;Dynamin-like 120 kDa protein, mitochondrial;Isoform of P58281, Isoform 2 of Dynamin-like 120 kDa protein, mitochondrial;Isoform of	Opa1	Opa1	Isoform of P58281, Dynamin-like 120 kDa protein, mitochondrial;Isoform of P58281, Dynamin-like 120 kDa protein, mitochondrial;Dynamin-like 120 kDa protein, mitochondrial;Isoform of P58281, Isoform 2 of Dynamin-like 120 kDa protein, mitochondrial;Isoform of	5	4	4	4	1	2	2	3	1	2	2	3	1	2	2	3
-0.127368	0.0710271		Discard		38	4	Tuba4a	Tuba4a	4	11.3	0	45.948	2850400000	7995200000	0.0841531	-0.0281706	Tuba4a	Tubulin alpha-4A chain	A0A0A0MQA5;P68368;A0A087WQS4;A0A087WRB4;A0A087WSB0;A0A087WSL5;Q3UX10;A0A087WS35	Isoform of P68368, Tubulin alpha chain (Fragment);Tubulin alpha-4A chain	Tuba4a	Tuba4a	Isoform of P68368, Tubulin alpha chain (Fragment);Tubulin alpha-4A chain	8	23	4	4	21	22	20	21	3	4	3	4	3	4	3	4
0.681134	-0.135666		Discard		397	4	Dlg3	Dlg3	4	11.7	0	10.378	58895000	94541000	0.204007	0.272734	Dlg3	Disks large homolog 3	A2BEF2;Q52KF7;A2BEE9;P70175	Isoform of P70175, Disks large homolog 3;Isoform of P70175, Disks large homolog 3;Isoform of P70175, Disks large homolog 3;Disks large homolog 3	Dlg3	Dlg3	Isoform of P70175, Disks large homolog 3;Isoform of P70175, Disks large homolog 3;Isoform of P70175, Disks large homolog 3;Disks large homolog 3	4	4	4	4	3	1	0	0	3	1	0	0	3	1	0	0
0.101247	-0.122209		Discard		1109	4	Lypla1	Lypla1	4	27.2	0	8.905	203510000	224080000	0.0266627	-0.0104811	Lypla1	Acyl-protein thioesterase 1	J3QP56;P97823-2;P97823;D3YUG4;D3Z269;D3Z111	Isoform of P97823, Acyl-protein thioesterase 1;Isoform of P97823, Isoform 2 of Acyl-protein thioesterase 1;Acyl-protein thioesterase 1;Isoform of P97823, Acyl-protein thioesterase 1 (Fragment);Isoform of P97823, Acyl-protein thioesterase 1 (Fragment)	Lypla1	Lypla1	Isoform of P97823, Acyl-protein thioesterase 1;Isoform of P97823, Isoform 2 of Acyl-protein thioesterase 1;Acyl-protein thioesterase 1;Isoform of P97823, Acyl-protein thioesterase 1 (Fragment);Isoform of P97823, Acyl-protein thioesterase 1 (Fragment)	6	4	4	4	2	2	2	1	2	2	2	1	2	2	2	1
0.71914	0.243216		Discard		893	4	Pcx;Pc	Pcx;Pc	4	5	0	15.682	214260000	185730000	0.534051	0.481178	Pcx;Pc	Pyruvate carboxylase;Pyruvate carboxylase, mitochondrial	G5E8R3;E9QPD7;Q05920	Isoform of Q05920, Pyruvate carboxylase;Isoform of Q05920, Pyruvate carboxylase;Pyruvate carboxylase, mitochondrial	Pcx;Pc	Pcx;Pc	Isoform of Q05920, Pyruvate carboxylase;Isoform of Q05920, Pyruvate carboxylase;Pyruvate carboxylase, mitochondrial	3	4	4	4	2	3	2	1	2	3	2	1	2	3	2	1
0.0119249	0.315038		Discard		668	4	Rad51	Rad51	4	25.5	0	13.164	79661000	72339000	0.322471	0.163481	Rad51	DNA repair protein RAD51 homolog 1	D6RCK1;Q08297;A3KGI2;F7AT35	Isoform of Q08297, DNA repair protein RAD51 homolog 1;DNA repair protein RAD51 homolog 1;Isoform of Q08297, DNA repair protein RAD51 homolog 1 (Fragment);Isoform of Q08297, DNA repair protein RAD51 homolog 1 (Fragment)	Rad51	Rad51	Isoform of Q08297, DNA repair protein RAD51 homolog 1;DNA repair protein RAD51 homolog 1;Isoform of Q08297, DNA repair protein RAD51 homolog 1 (Fragment);Isoform of Q08297, DNA repair protein RAD51 homolog 1 (Fragment)	4	4	4	4	4	1	1	0	4	1	1	0	4	1	1	0
0.107286	0.19131		Discard		159	4	Specc1l	Specc1l	4	4.8	0	7.9129	94637000	85482000	0.757889	0.149298	Specc1l	Cytospin-A	A0A0R4J0J8;Q2KN98	Isoform of Q2KN98, Cytospin-A;Cytospin-A	Specc1l	Specc1l	Isoform of Q2KN98, Cytospin-A;Cytospin-A	2	4	4	4	4	2	2	0	4	2	2	0	4	2	2	0
0.309991	0.447426		Discard		1977	4	Gpatch4	Gpatch4	4	15.5	0	6.4603	126420000	97845000	0.942057	0.378709	Gpatch4	G patch domain-containing protein 4	Q3TFK5-2;Q3TFK5;A0A0A6YWB3	Isoform of Q3TFK5, Isoform 2 of G patch domain-containing protein 4;G patch domain-containing protein 4;Isoform of Q3TFK5, G patch domain-containing protein 4 (Fragment)	Gpatch4	Gpatch4	Isoform of Q3TFK5, Isoform 2 of G patch domain-containing protein 4;G patch domain-containing protein 4;Isoform of Q3TFK5, G patch domain-containing protein 4 (Fragment)	3	4	4	4	4	2	1	1	4	2	1	1	4	2	1	1
0.36233	-0.142217		Discard		166	4	Isg20l2	Isg20l2	4	18.2	0	15.638	306270000	327140000	0.131876	0.110056	Isg20l2	Interferon-stimulated 20 kDa exonuclease-like 2	A0A0R4J0R3;Q3U1G5	Isoform of Q3U1G5, Interferon-stimulated 20 kDa exonuclease-like 2;Interferon-stimulated 20 kDa exonuclease-like 2	Isg20l2	Isg20l2	Isoform of Q3U1G5, Interferon-stimulated 20 kDa exonuclease-like 2;Interferon-stimulated 20 kDa exonuclease-like 2	2	4	4	4	1	2	3	4	1	2	3	4	1	2	3	4
-0.0382137	0.237864		Discard		642	4	Zc3hav1	Zc3hav1	4	6.1	0	13.027	207140000	346340000	0.22083	0.0998251	Zc3hav1	Zinc finger CCCH-type antiviral protein 1	D3Z5I1;Q3UPF5-2;Q3UPF5;G3X9X5	Isoform of Q3UPF5, Zinc finger CCCH-type antiviral protein 1;Isoform of Q3UPF5, Isoform 2 of Zinc finger CCCH-type antiviral protein 1;Zinc finger CCCH-type antiviral protein 1;Isoform of Q3UPF5, Zinc finger CCCH type, antiviral 1, isoform CRA_b	Zc3hav1	Zc3hav1	Isoform of Q3UPF5, Zinc finger CCCH-type antiviral protein 1;Isoform of Q3UPF5, Isoform 2 of Zinc finger CCCH-type antiviral protein 1;Zinc finger CCCH-type antiviral protein 1;Isoform of Q3UPF5, Zinc finger CCCH type, antiviral 1, isoform CRA_b	4	4	4	4	4	1	1	3	4	1	1	3	4	1	1	3
-0.0614959	0.134461		Discard		79	4	Tet2	Tet2	4	3	0	12.703	643240000	630050000	0.111777	0.0364826	Tet2	Methylcytosine dioxygenase TET2	A0A0G2JF55;Q4JK59;Q4JK59-3;Q4JK59-2	Isoform of Q4JK59, Methylcytosine dioxygenase TET2;Methylcytosine dioxygenase TET2	Tet2	Tet2	Isoform of Q4JK59, Methylcytosine dioxygenase TET2;Methylcytosine dioxygenase TET2	4	4	4	4	2	1	2	2	2	1	2	2	2	1	2	2
0.032524	0.127069		Discard		2117	4	Herc2	Herc2	4	1.2	0.0016295	2.6379	647710000	611180000	0.467911	0.0797964	Herc2	E3 ubiquitin-protein ligase HERC2	Q4U2R1-2;Q4U2R1;A0A0U1RPZ3	Isoform of Q4U2R1, Isoform 2 of E3 ubiquitin-protein ligase HERC2;E3 ubiquitin-protein ligase HERC2	Herc2	Herc2	Isoform of Q4U2R1, Isoform 2 of E3 ubiquitin-protein ligase HERC2;E3 ubiquitin-protein ligase HERC2	3	4	4	4	2	4	2	2	2	4	2	2	2	4	2	2
0.187768	-0.109294		Discard		2118	4	Plekhg3	Plekhg3	4	4	0.0077061	1.7922	219600000	192200000	0.0780113	0.0392371	Plekhg3	Pleckstrin homology domain-containing family G member 3	Q4VAC9-2;Q4VAC9;Q4VAC9-3;Q4VAC9-5;Q4VAC9-4	Isoform of Q4VAC9, Isoform 2 of Pleckstrin homology domain-containing family G member 3;Pleckstrin homology domain-containing family G member 3;Isoform of Q4VAC9, Isoform 3 of Pleckstrin homology domain-containing family G member 3;Isoform of Q4VAC9, Isofo	Plekhg3	Plekhg3	Isoform of Q4VAC9, Isoform 2 of Pleckstrin homology domain-containing family G member 3;Pleckstrin homology domain-containing family G member 3;Isoform of Q4VAC9, Isoform 3 of Pleckstrin homology domain-containing family G member 3;Isoform of Q4VAC9, Isofo	5	4	4	4	2	3	2	1	2	3	2	1	2	3	2	1
-0.292493	0.00813082		Discard		2206	3	Ppp2r5c	Ppp2r5c	4	10.4	0	32.411	1276600000	1125400000	0.285928	-0.142181	Ppp2r5c	Serine/threonine-protein phosphatase 2A 56 kDa regulatory subunit gamma isoform	Q60996-2;Q60996-3;Q60996-4;Q60996	Isoform of Q60996, Isoform 1 of Serine/threonine-protein phosphatase 2A 56 kDa regulatory subunit gamma isoform;Isoform of Q60996, Isoform 3 of Serine/threonine-protein phosphatase 2A 56 kDa regulatory subunit gamma isoform;Isoform of Q60996, Isoform 4 of	Ppp2r5c	Ppp2r5c	Isoform of Q60996, Isoform 1 of Serine/threonine-protein phosphatase 2A 56 kDa regulatory subunit gamma isoform;Isoform of Q60996, Isoform 3 of Serine/threonine-protein phosphatase 2A 56 kDa regulatory subunit gamma isoform;Isoform of Q60996, Isoform 4 of	4	4	4	3	3	3	3	3	3	3	3	3	2	2	2	2
0.636451	0.378063		Discard		2273	4	Ssr4	Ssr4	4	30.6	0	19.549	1123800000	1354900000	0.799243	0.507257	Ssr4	Translocon-associated protein subunit delta	Q9D8L3;Q62186	Isoform of Q62186, Signal sequence receptor, delta;Translocon-associated protein subunit delta	Ssr4	Ssr4	Isoform of Q62186, Signal sequence receptor, delta;Translocon-associated protein subunit delta	2	4	4	4	4	3	4	3	4	3	4	3	4	3	4	3
-0.31122	-0.390007		Discard		788	2	Smad2;Smad3	Smad2;Smad3	4	9	0	53.324	1362000000	1013200000	1.14734	-0.350614	Smad2;Smad3	Mothers against decapentaplegic homolog;Mothers against decapentaplegic homolog 2;Mothers against decapentaplegic homolog 3	E9Q3M0;Q62432-2;Q62432;Q8BUN5;A2CG44;E9Q5P9;F7BUP2;E9PXA8	Isoform of Q62432, Mothers against decapentaplegic homolog;Isoform of Q62432, Isoform Short of Mothers against decapentaplegic homolog 2;Mothers against decapentaplegic homolog 2;Mothers against decapentaplegic homolog 3;Isoform of Q8BUN5, Mothers against	Smad2;Smad3	Smad2;Smad3	Isoform of Q62432, Mothers against decapentaplegic homolog;Isoform of Q62432, Isoform Short of Mothers against decapentaplegic homolog 2;Mothers against decapentaplegic homolog 2;Mothers against decapentaplegic homolog 3;Isoform of Q8BUN5, Mothers against	8	4	4	2	4	2	2	3	4	2	2	3	2	0	0	1
-0.414268	0.301977		Discard		1000	4	Spr	Spr	4	29.2	0	42.675	312830000	252050000	0.045276	-0.0561455	Spr	Sepiapterin reductase	G3UXX3;Q91XH5;Q64105;G3UZ79	Isoform of Q64105, Sepiapterin reductase;Isoform of Q64105, Sepiapterin reductase;Sepiapterin reductase	Spr	Spr	Isoform of Q64105, Sepiapterin reductase;Isoform of Q64105, Sepiapterin reductase;Sepiapterin reductase	4	4	4	4	4	1	1	1	4	1	1	1	4	1	1	1
-0.518246	-0.0777899		Discard		2342	4	Ralgapa1	Ralgapa1	4	6.1	0	4.9299	1130300000	1083300000	0.392384	-0.298018	Ralgapa1	Ral GTPase-activating protein subunit alpha-1	Q6GYP7-4;Q6GYP7;Q6GYP7-2;Q6GYP7-6	Isoform of Q6GYP7, Isoform 5 of Ral GTPase-activating protein subunit alpha-1;Ral GTPase-activating protein subunit alpha-1;Isoform of Q6GYP7, Isoform 2 of Ral GTPase-activating protein subunit alpha-1	Ralgapa1	Ralgapa1	Isoform of Q6GYP7, Isoform 5 of Ral GTPase-activating protein subunit alpha-1;Ral GTPase-activating protein subunit alpha-1;Isoform of Q6GYP7, Isoform 2 of Ral GTPase-activating protein subunit alpha-1	4	4	4	4	3	1	1	2	3	1	1	2	3	1	1	2
-0.00650674	0.282228		Discard		2365	4	Sri	Sri	4	24.6	0	22.319	834890000	730560000	0.288467	0.137861	Sri	Sorcin	Q6P069-2;Q6P069	Isoform of Q6P069, Isoform 2 of Sorcin;Sorcin	Sri	Sri	Isoform of Q6P069, Isoform 2 of Sorcin;Sorcin	2	4	4	4	4	4	4	4	4	4	4	4	4	4	4	4
0.47892	0.399711		Discard		2369	4	Bckdhb	Bckdhb	4	18.3	0	28.276	722180000	728770000	1.24233	0.439316	Bckdhb	2-oxoisovalerate dehydrogenase subunit beta, mitochondrial	Q6P3A8-2;Q6P3A8	Isoform of Q6P3A8, Isoform 2 of 2-oxoisovalerate dehydrogenase subunit beta, mitochondrial;2-oxoisovalerate dehydrogenase subunit beta, mitochondrial	Bckdhb	Bckdhb	Isoform of Q6P3A8, Isoform 2 of 2-oxoisovalerate dehydrogenase subunit beta, mitochondrial;2-oxoisovalerate dehydrogenase subunit beta, mitochondrial	2	4	4	4	4	1	4	1	4	1	4	1	4	1	4	1
0.13014	-0.104605		Discard		89	3	Atp1a3	Atp1a3	4	4.7	0	5.0734	52824000	47302000	0.0310407	0.0127676	Atp1a3	Sodium/potassium-transporting ATPase subunit alpha-3	A0A0G2JGX4;Q8VCE0;Q6PIC6;Q9WV27;Q9Z1W8	Isoform of Q6PIC6, Sodium/potassium-transporting ATPase subunit alpha;Isoform of Q6PIC6, Sodium/potassium-transporting ATPase subunit alpha;Sodium/potassium-transporting ATPase subunit alpha-3	Atp1a3	Atp1a3	Isoform of Q6PIC6, Sodium/potassium-transporting ATPase subunit alpha;Isoform of Q6PIC6, Sodium/potassium-transporting ATPase subunit alpha;Sodium/potassium-transporting ATPase subunit alpha-3	5	15	4	3	13	10	12	9	3	1	2	0	2	1	1	0
0.245739	0.492586		Discard		506	4	Kdm3b	Kdm3b	4	3.5	0	5.0338	392400000	463270000	0.687388	0.369163	Kdm3b	Lysine-specific demethylase 3B	B9EKS2;Q6ZPY7;Q6ZPY7-2	Isoform of Q6ZPY7, Jumonji domain containing 1B;Lysine-specific demethylase 3B;Isoform of Q6ZPY7, Isoform 2 of Lysine-specific demethylase 3B	Kdm3b	Kdm3b	Isoform of Q6ZPY7, Jumonji domain containing 1B;Lysine-specific demethylase 3B;Isoform of Q6ZPY7, Isoform 2 of Lysine-specific demethylase 3B	3	5	4	4	5	1	3	1	4	1	3	1	4	1	3	1
0.169027	0.130413		Discard		150	4	Eri1	Eri1	4	16.2	0	7.5741	158440000	156420000	1.08807	0.14972	Eri1	3-5 exoribonuclease 1	A0A0R4J0C8;Q7TMF2	Isoform of Q7TMF2, 3-5 exoribonuclease 1;3-5 exoribonuclease 1	Eri1	Eri1	Isoform of Q7TMF2, 3-5 exoribonuclease 1;3-5 exoribonuclease 1	2	4	4	4	1	3	1	3	1	3	1	3	1	3	1	3
0.77703	0.337339		Discard		856	4	Mrps10	Mrps10	4	38.1	0	17.459	292300000	327340000	0.621148	0.557185	Mrps10	28S ribosomal protein S10, mitochondrial	E9QJS0;G5E8U8;G5E8U5;Q80ZK0;D3Z6K5	Isoform of Q80ZK0, 28S ribosomal protein S10, mitochondrial;Isoform of Q80ZK0, 28S ribosomal protein S10, mitochondrial;Isoform of Q80ZK0, 28S ribosomal protein S10, mitochondrial;28S ribosomal protein S10, mitochondrial	Mrps10	Mrps10	Isoform of Q80ZK0, 28S ribosomal protein S10, mitochondrial;Isoform of Q80ZK0, 28S ribosomal protein S10, mitochondrial;Isoform of Q80ZK0, 28S ribosomal protein S10, mitochondrial;28S ribosomal protein S10, mitochondrial	5	4	4	4	3	3	2	1	3	3	2	1	3	3	2	1
-0.364905	0.0605627		Discard		628	4	Dlg1	Dlg1	4	8.2	0	17.306	159740000	149230000	0.218457	-0.152171	Dlg1	Disks large homolog 1	D3Z3B8;H7BWY4;E9Q9H0;Q811D0-2;Q811D0;Q811D0-3;F6UDT8;S4R2T8	Isoform of Q811D0, Disks large homolog 1;Isoform of Q811D0, Disks large homolog 1;Isoform of Q811D0, Disks large homolog 1;Isoform of Q811D0, Isoform 2 of Disks large homolog 1;Disks large homolog 1;Isoform of Q811D0, Isoform 3 of Disks large homolog 1;Iso	Dlg1	Dlg1	Isoform of Q811D0, Disks large homolog 1;Isoform of Q811D0, Disks large homolog 1;Isoform of Q811D0, Disks large homolog 1;Isoform of Q811D0, Isoform 2 of Disks large homolog 1;Disks large homolog 1;Isoform of Q811D0, Isoform 3 of Disks large homolog 1;Iso	8	4	4	4	3	3	3	2	3	3	3	2	3	3	3	2
-0.247268	-0.0434844		Discard		2566	4	Enoph1	Enoph1	4	28.3	0	11.256	53399000	59030000	0.409852	-0.145376	Enoph1	Enolase-phosphatase E1	Q8BGB7-2;Q8BGB7	Isoform of Q8BGB7, Isoform 2 of Enolase-phosphatase E1;Enolase-phosphatase E1	Enoph1	Enoph1	Isoform of Q8BGB7, Isoform 2 of Enolase-phosphatase E1;Enolase-phosphatase E1	2	4	4	4	3	2	2	1	3	2	2	1	3	2	2	1
0.233029	-0.0270125		Discard		996	4	Ptbp3	Ptbp3	4	16.7	0	30.58	6181200000	6365900000	0.24149	0.103008	Ptbp3	Polypyrimidine tract-binding protein 3	G8JL74;G3UXA6;Q8BHD7-2;Q8BHD7;G3UY95;G3UZ01;G3UXZ6;G3UXZ8;B2RU80	Isoform of Q8BHD7, Polypyrimidine tract-binding protein 3;Isoform of Q8BHD7, Polypyrimidine tract-binding protein 3;Isoform of Q8BHD7, Isoform 2 of Polypyrimidine tract-binding protein 3;Polypyrimidine tract-binding protein 3;Isoform of Q8BHD7, Polypyrimid	Ptbp3	Ptbp3	Isoform of Q8BHD7, Polypyrimidine tract-binding protein 3;Isoform of Q8BHD7, Polypyrimidine tract-binding protein 3;Isoform of Q8BHD7, Isoform 2 of Polypyrimidine tract-binding protein 3;Polypyrimidine tract-binding protein 3;Isoform of Q8BHD7, Polypyrimid	9	7	4	4	6	4	6	6	3	2	3	3	3	2	3	3
-0.179907	0.559537		Discard		883	4	Dock9	Dock9	4	2.9	0	4.4582	29557000	17620000	0.156116	0.189815	Dock9	Dedicator of cytokinesis protein 9	E9QMR2;F8VPN7;Q8BIK4;Q8BIK4-2	Isoform of Q8BIK4, Dedicator of cytokinesis protein 9;Isoform of Q8BIK4, Dedicator of cytokinesis protein 9;Dedicator of cytokinesis protein 9;Isoform of Q8BIK4, Isoform 2 of Dedicator of cytokinesis protein 9	Dock9	Dock9	Isoform of Q8BIK4, Dedicator of cytokinesis protein 9;Isoform of Q8BIK4, Dedicator of cytokinesis protein 9;Dedicator of cytokinesis protein 9;Isoform of Q8BIK4, Isoform 2 of Dedicator of cytokinesis protein 9	4	4	4	4	2	1	2	1	2	1	2	1	2	1	2	1
0.847997	0.00258472		Discard		969	3	Kmt2c	Kmt2c	4	0.9	0	13.352	536350000	481340000	0.302719	0.425291	Kmt2c	Histone-lysine N-methyltransferase;Histone-lysine N-methyltransferase 2C	F8WI37;Q8BRH4;G3UY45;Q8BRH4-2	Isoform of Q8BRH4, Histone-lysine N-methyltransferase 2C;Histone-lysine N-methyltransferase 2C	Kmt2c	Kmt2c	Isoform of Q8BRH4, Histone-lysine N-methyltransferase 2C;Histone-lysine N-methyltransferase 2C	4	4	4	3	3	2	3	1	3	2	3	1	2	1	3	1
-0.512864	0.119338		Discard		253	4			4	2.5	0	6.5838	116840000	131640000	0.190074	-0.196763			A0A1B0GR85;Q8BRV5	Isoform of Q8BRV5, Protein 2900026A02Rik			Isoform of Q8BRV5, Protein 2900026A02Rik	2	4	4	4	2	2	2	1	2	2	2	1	2	2	2	1
-0.05288	0.515171		Discard		997	4	Pkn2	Pkn2	4	4.7	0	5.3349	156970000	128950000	0.247861	0.231145	Pkn2	Serine/threonine-protein kinase N2	G3UXH4;G3UZM9;Q8BWW9-2;Q8BWW9;Q8BWW9-3	Isoform of Q8BWW9, Serine/threonine-protein kinase N2;Isoform of Q8BWW9, Serine/threonine-protein kinase N2;Isoform of Q8BWW9, Isoform 2 of Serine/threonine-protein kinase N2;Serine/threonine-protein kinase N2;Isoform of Q8BWW9, Isoform 3 of Serine/threoni	Pkn2	Pkn2	Isoform of Q8BWW9, Serine/threonine-protein kinase N2;Isoform of Q8BWW9, Serine/threonine-protein kinase N2;Isoform of Q8BWW9, Isoform 2 of Serine/threonine-protein kinase N2;Serine/threonine-protein kinase N2;Isoform of Q8BWW9, Isoform 3 of Serine/threoni	5	4	4	4	3	2	1	1	3	2	1	1	3	2	1	1
0.888149	-0.695192		Discard		354	4	Agps	Agps	4	11.1	0	12.642	152320000	216340000	0.0348935	0.0964785	Agps	Alkyldihydroxyacetonephosphate synthase, peroxisomal	H3BKN2;A2AL50;Q8C0I1;A2AL49	Isoform of Q8C0I1, Alkyldihydroxyacetonephosphate synthase, peroxisomal;Isoform of Q8C0I1, Alkyldihydroxyacetonephosphate synthase, peroxisomal;Alkyldihydroxyacetonephosphate synthase, peroxisomal;Isoform of Q8C0I1, Alkyldihydroxyacetonephosphate synthase,	Agps	Agps	Isoform of Q8C0I1, Alkyldihydroxyacetonephosphate synthase, peroxisomal;Isoform of Q8C0I1, Alkyldihydroxyacetonephosphate synthase, peroxisomal;Alkyldihydroxyacetonephosphate synthase, peroxisomal;Isoform of Q8C0I1, Alkyldihydroxyacetonephosphate synthase,	4	4	4	4	4	1	1	0	4	1	1	0	4	1	1	0
-0.124833	0.922319		Discard		964	4	Pias2	Pias2	4	9.9	0	16.608	263640000	201000000	0.232366	0.398743	Pias2	E3 SUMO-protein ligase PIAS2	F8WHS8;G3UWE3;Q8C5D8-3;Q8C5D8-2;Q8C5D8-4;Q8C5D8-5;Q8C5D8;H3BJ41;E0CZH5;E0CZ31;O54714-3;O54714-2;O54714	Isoform of Q8C5D8, E3 SUMO-protein ligase PIAS2;Isoform of Q8C5D8, E3 SUMO-protein ligase PIAS2;Isoform of Q8C5D8, Isoform 3 of E3 SUMO-protein ligase PIAS2;Isoform of Q8C5D8, Isoform 2 of E3 SUMO-protein ligase PIAS2;Isoform of Q8C5D8, Isoform 4 of E3 SUM	Pias2	Pias2	Isoform of Q8C5D8, E3 SUMO-protein ligase PIAS2;Isoform of Q8C5D8, E3 SUMO-protein ligase PIAS2;Isoform of Q8C5D8, Isoform 3 of E3 SUMO-protein ligase PIAS2;Isoform of Q8C5D8, Isoform 2 of E3 SUMO-protein ligase PIAS2;Isoform of Q8C5D8, Isoform 4 of E3 SUM	13	4	4	4	3	3	2	1	3	3	2	1	3	3	2	1
0.292075	0.419025		Discard		878	4	Naa30	Naa30	4	13.9	0.001113	3.004	25610000	33197000	0.94897	0.35555	Naa30	N-alpha-acetyltransferase 30	E9QMB7;Q8CES0;Q8CES0-2	Isoform of Q8CES0, N-alpha-acetyltransferase 30;N-alpha-acetyltransferase 30;Isoform of Q8CES0, Isoform 2 of N-alpha-acetyltransferase 30	Naa30	Naa30	Isoform of Q8CES0, N-alpha-acetyltransferase 30;N-alpha-acetyltransferase 30;Isoform of Q8CES0, Isoform 2 of N-alpha-acetyltransferase 30	3	4	4	4	3	1	0	0	3	1	0	0	3	1	0	0
-0.437428	0.130018		Discard		2775	4	Clasrp	Clasrp	4	8.8	0	5.3746	114120000	83984000	0.164988	-0.153705	Clasrp	CLK4-associating serine/arginine rich protein	Q8CFC7-2;Q8CFC7-3;Q8CFC7;A0A140LIE8	Isoform of Q8CFC7, Isoform 2 of CLK4-associating serine/arginine rich protein;Isoform of Q8CFC7, Isoform 3 of CLK4-associating serine/arginine rich protein;CLK4-associating serine/arginine rich protein	Clasrp	Clasrp	Isoform of Q8CFC7, Isoform 2 of CLK4-associating serine/arginine rich protein;Isoform of Q8CFC7, Isoform 3 of CLK4-associating serine/arginine rich protein;CLK4-associating serine/arginine rich protein	4	4	4	4	2	1	2	2	2	1	2	2	2	1	2	2
-0.417174	0.371441		Discard		2953	4	Irf2bp1	Irf2bp1	4	10.1	0	7.0178	165140000	181140000	0.0163185	-0.0228667	Irf2bp1	Interferon regulatory factor 2-binding protein 1	Q8R3Y8-2;Q8R3Y8	Isoform of Q8R3Y8, Isoform 2 of Interferon regulatory factor 2-binding protein 1;Interferon regulatory factor 2-binding protein 1	Irf2bp1	Irf2bp1	Isoform of Q8R3Y8, Isoform 2 of Interferon regulatory factor 2-binding protein 1;Interferon regulatory factor 2-binding protein 1	2	4	4	4	1	1	4	1	1	1	4	1	1	1	4	1
0.326537	0.47333		Discard		2965	4	Banp	Banp	4	9.5	0	13.684	656350000	584770000	0.937239	0.399934	Banp	Protein BANP	Q8VBU8-4;Q8VBU8-3;Q8VBU8-2;Q8VBU8;G3UYT4;F6V6B6;G3UWN8;G3UWM0	Isoform of Q8VBU8, Isoform 4 of Protein BANP;Isoform of Q8VBU8, Isoform 3 of Protein BANP;Isoform of Q8VBU8, Isoform 2 of Protein BANP;Protein BANP;Isoform of Q8VBU8, Protein BANP (Fragment);Isoform of Q8VBU8, Protein BANP (Fragment)	Banp	Banp	Isoform of Q8VBU8, Isoform 4 of Protein BANP;Isoform of Q8VBU8, Isoform 3 of Protein BANP;Isoform of Q8VBU8, Isoform 2 of Protein BANP;Protein BANP;Isoform of Q8VBU8, Protein BANP (Fragment);Isoform of Q8VBU8, Protein BANP (Fragment)	8	4	4	4	4	2	2	1	4	2	2	1	4	2	2	1
0.26111	0.720208		Discard		230	4	Med25;Ptov1	Med25;Ptov1	4	10	0	30.864	443750000	368400000	0.555053	0.490659	Med25;Ptov1	Mediator of RNA polymerase II transcription subunit 25;Prostate tumor-overexpressed gene 1 protein homolog	A0A140LHQ0;A0A140LHG7;Q8VCB2;A0A140LIH0;Q8VCB2-2;Q8VCB2-3;A0A140LIL1;A0A140LI51;Q91VU8;A0A140LHX3	Isoform of Q8VCB2, Mediator of RNA polymerase II transcription subunit 25;Isoform of Q8VCB2, Mediator of RNA polymerase II transcription subunit 25;Mediator of RNA polymerase II transcription subunit 25;Isoform of Q8VCB2, Mediator of RNA polymerase II tran	Med25;Ptov1	Med25;Ptov1	Isoform of Q8VCB2, Mediator of RNA polymerase II transcription subunit 25;Isoform of Q8VCB2, Mediator of RNA polymerase II transcription subunit 25;Mediator of RNA polymerase II transcription subunit 25;Isoform of Q8VCB2, Mediator of RNA polymerase II tran	10	4	4	4	2	1	3	2	2	1	3	2	2	1	3	2
0.263395	-0.102994		Discard		552	4	Ncln	Ncln	4	8.9	0	4.5533	254040000	278940000	0.132358	0.0802005	Ncln	Nicalin	D3YU17;Q8VCM8;F6S731	Isoform of Q8VCM8, Nicalin;Nicalin	Ncln	Ncln	Isoform of Q8VCM8, Nicalin;Nicalin	3	4	4	4	4	1	1	0	4	1	1	0	4	1	1	0
0.135404	0.341738		Discard		3078	4	Rbm5	Rbm5	4	8.1	0	36.613	515840000	414280000	0.585295	0.238571	Rbm5	RNA-binding protein 5	Q91YE7-2;Q91YE7;S4R273	Isoform of Q91YE7, Isoform 2 of RNA-binding protein 5;RNA-binding protein 5	Rbm5	Rbm5	Isoform of Q91YE7, Isoform 2 of RNA-binding protein 5;RNA-binding protein 5	3	4	4	4	3	1	3	3	3	1	3	3	3	1	3	3
-0.123544	0.0868137		Discard		1027	4	Vps16	Vps16	4	6.9	0	8.695	61380000	55614000	0.0506342	-0.0183651	Vps16	Vacuolar protein sorting-associated protein 16 homolog	G3X8X7;Q920Q4;Q920Q4-2;A2BI90	Isoform of Q920Q4, Vacuolar protein sorting 16 (Yeast);Vacuolar protein sorting-associated protein 16 homolog;Isoform of Q920Q4, Isoform 2 of Vacuolar protein sorting-associated protein 16 homolog	Vps16	Vps16	Isoform of Q920Q4, Vacuolar protein sorting 16 (Yeast);Vacuolar protein sorting-associated protein 16 homolog;Isoform of Q920Q4, Isoform 2 of Vacuolar protein sorting-associated protein 16 homolog	4	4	4	4	1	3	2	0	1	3	2	0	1	3	2	0
0.0924781	-1.14744		Discard		3107	4	Msi2	Msi2	4	22	0	21.842	371110000	541730000	0.258692	-0.527479	Msi2	RNA-binding protein Musashi homolog 2	Q920Q6-3;Q920Q6-2;Q920Q6;B1AT10;B1AT13	Isoform of Q920Q6, Isoform 3 of RNA-binding protein Musashi homolog 2;Isoform of Q920Q6, Isoform 2 of RNA-binding protein Musashi homolog 2;RNA-binding protein Musashi homolog 2;Isoform of Q920Q6, RNA-binding protein Musashi homolog 2 (Fragment);Isoform of	Msi2	Msi2	Isoform of Q920Q6, Isoform 3 of RNA-binding protein Musashi homolog 2;Isoform of Q920Q6, Isoform 2 of RNA-binding protein Musashi homolog 2;RNA-binding protein Musashi homolog 2;Isoform of Q920Q6, RNA-binding protein Musashi homolog 2 (Fragment);Isoform of	5	4	4	4	4	2	2	2	4	2	2	2	4	2	2	2
0.405448	0.302297		Discard		3158	4	Dhrs7b	Dhrs7b	4	17.9	0	12.416	216150000	243330000	1.03557	0.353873	Dhrs7b	Dehydrogenase/reductase SDR family member 7B	Z4YKT6;Q99J47-2;Q99J47	Isoform of Q99J47, Dehydrogenase/reductase SDR family member 7B;Isoform of Q99J47, Isoform 2 of Dehydrogenase/reductase SDR family member 7B;Dehydrogenase/reductase SDR family member 7B	Dhrs7b	Dhrs7b	Isoform of Q99J47, Dehydrogenase/reductase SDR family member 7B;Isoform of Q99J47, Isoform 2 of Dehydrogenase/reductase SDR family member 7B;Dehydrogenase/reductase SDR family member 7B	3	4	4	4	3	2	3	1	3	2	3	1	3	2	3	1
-0.287483	0.0642235		Discard		3161	4	Cdk9	Cdk9	4	18.4	0	23.512	779710000	686060000	0.193873	-0.11163	Cdk9	Cyclin-dependent kinase 9	Q99J95-2;Q99J95;Q99J95-3;B0R021	Isoform of Q99J95, Isoform 2 of Cyclin-dependent kinase 9;Cyclin-dependent kinase 9;Isoform of Q99J95, Isoform 3 of Cyclin-dependent kinase 9	Cdk9	Cdk9	Isoform of Q99J95, Isoform 2 of Cyclin-dependent kinase 9;Cyclin-dependent kinase 9;Isoform of Q99J95, Isoform 3 of Cyclin-dependent kinase 9	4	5	4	4	5	3	3	2	4	2	2	1	4	2	2	1
-0.310665	-0.0561673		Discard		2163	4	Clint1	Clint1	4	8.5	0	9.2501	133150000	112940000	0.413265	-0.183416	Clint1	Clathrin interactor 1	Q5SUH7;Q5SUH6;Q99KN9-2;Q99KN9	Isoform of Q99KN9, Clathrin interactor 1;Isoform of Q99KN9, Clathrin interactor 1;Isoform of Q99KN9, Isoform 2 of Clathrin interactor 1;Clathrin interactor 1	Clint1	Clint1	Isoform of Q99KN9, Clathrin interactor 1;Isoform of Q99KN9, Clathrin interactor 1;Isoform of Q99KN9, Isoform 2 of Clathrin interactor 1;Clathrin interactor 1	4	4	4	4	3	2	1	2	3	2	1	2	3	2	1	2
0.291721	-0.141956		Discard		362	4	Cds2	Cds2	4	13.6	0	37.567	288450000	476140000	0.103301	0.0748828	Cds2	Phosphatidate cytidylyltransferase;Phosphatidate cytidylyltransferase 2	A2AMQ5;Q99L43;F6S4G2;Q6PBC0	Isoform of Q99L43, Phosphatidate cytidylyltransferase;Phosphatidate cytidylyltransferase 2;Isoform of Q99L43, Phosphatidate cytidylyltransferase (Fragment)	Cds2	Cds2	Isoform of Q99L43, Phosphatidate cytidylyltransferase;Phosphatidate cytidylyltransferase 2;Isoform of Q99L43, Phosphatidate cytidylyltransferase (Fragment)	4	4	4	4	3	3	3	3	3	3	3	3	3	3	3	3
-0.342342	0.266663		Discard		3204	4	Mat2b	Mat2b	4	18	0	12.335	130860000	106720000	0.0356021	-0.0378393	Mat2b	Methionine adenosyltransferase 2 subunit beta	Q99LB6-2;Q99LB6;E0CYU5	Isoform of Q99LB6, Isoform 2 of Methionine adenosyltransferase 2 subunit beta;Methionine adenosyltransferase 2 subunit beta	Mat2b	Mat2b	Isoform of Q99LB6, Isoform 2 of Methionine adenosyltransferase 2 subunit beta;Methionine adenosyltransferase 2 subunit beta	3	4	4	4	3	2	2	2	3	2	2	2	3	2	2	2
0.638584	0.0500095		Discard		2068	4	Mrpl9	Mrpl9	4	18.7	0	32.702	265240000	287740000	0.34655	0.344297	Mrpl9	39S ribosomal protein L9, mitochondrial	Q3UK02;Q99N94	Isoform of Q99N94, 39S ribosomal protein L9, mitochondrial;39S ribosomal protein L9, mitochondrial	Mrpl9	Mrpl9	Isoform of Q99N94, 39S ribosomal protein L9, mitochondrial;39S ribosomal protein L9, mitochondrial	2	4	4	4	4	2	2	1	4	2	2	1	4	2	2	1
-0.406732	-0.237686		Discard		3314	4	Aasdhppt	Aasdhppt	4	19.2	0	9.6724	253880000	181160000	0.786959	-0.322209	Aasdhppt	L-aminoadipate-semialdehyde dehydrogenase-phosphopantetheinyl transferase	Q9CQF6-2;Q9CQF6	Isoform of Q9CQF6, Isoform 2 of L-aminoadipate-semialdehyde dehydrogenase-phosphopantetheinyl transferase;L-aminoadipate-semialdehyde dehydrogenase-phosphopantetheinyl transferase	Aasdhppt	Aasdhppt	Isoform of Q9CQF6, Isoform 2 of L-aminoadipate-semialdehyde dehydrogenase-phosphopantetheinyl transferase;L-aminoadipate-semialdehyde dehydrogenase-phosphopantetheinyl transferase	2	4	4	4	3	1	3	2	3	1	3	2	3	1	3	2
-0.153912	0.354999		Discard		3327	4	Pttg1	Pttg1	4	37.2	0	13.132	222720000	396860000	0.118936	0.100544	Pttg1	Securin	Q9CQJ7-2;Q9CQJ7;D6RIQ0;B0QZU1	Isoform of Q9CQJ7, Isoform 2 of Securin;Securin;Isoform of Q9CQJ7, Securin;Isoform of Q9CQJ7, Securin (Fragment)	Pttg1	Pttg1	Isoform of Q9CQJ7, Isoform 2 of Securin;Securin;Isoform of Q9CQJ7, Securin;Isoform of Q9CQJ7, Securin (Fragment)	4	4	4	4	2	3	2	2	2	3	2	2	2	3	2	2
0.561204	0.433		Discard		436	4	Casz1	Casz1	4	4.6	0	9.0588	77460000	95819000	1.08808	0.497102	Casz1	Zinc finger protein castor homolog 1	B1AS46;Q9CWL2;B1AS48;Q9CWL2-2	Isoform of Q9CWL2, Zinc finger protein castor homolog 1;Zinc finger protein castor homolog 1;Isoform of Q9CWL2, Zinc finger protein castor homolog 1 (Fragment);Isoform of Q9CWL2, Isoform 2 of Zinc finger protein castor homolog 1	Casz1	Casz1	Isoform of Q9CWL2, Zinc finger protein castor homolog 1;Zinc finger protein castor homolog 1;Isoform of Q9CWL2, Zinc finger protein castor homolog 1 (Fragment);Isoform of Q9CWL2, Isoform 2 of Zinc finger protein castor homolog 1	4	4	4	4	3	1	2	2	3	1	2	2	3	1	2	2
0.156008	0.275297		Discard		424	4	Cpsf3l	Cpsf3l	4	6.9	0	3.6164	205730000	195560000	0.765027	0.215653	Cpsf3l	Integrator complex subunit 11	A8Y5J3;Q9CWS4	Isoform of Q9CWS4, Integrator complex subunit 11;Integrator complex subunit 11	Cpsf3l	Cpsf3l	Isoform of Q9CWS4, Integrator complex subunit 11;Integrator complex subunit 11	2	4	4	4	1	3	3	2	1	3	3	2	1	3	3	2
-0.386054	-0.555031		Discard		974	4	1700037H04Rik	1700037H04Rik	4	44.7	0	6.7561	210280000	555830000	0.946523	-0.470542	1700037H04Rik	UPF0687 protein C20orf27 homolog	H7BXB9;F8WIU1;Q9D1K7;Q6IR22	Isoform of Q9D1K7, Protein 1700037H04Rik (Fragment);Isoform of Q9D1K7, Protein 1700037H04Rik;UPF0687 protein C20orf27 homolog;Isoform of Q9D1K7, 1700037H04Rik protein	1700037H04Rik	1700037H04Rik	Isoform of Q9D1K7, Protein 1700037H04Rik (Fragment);Isoform of Q9D1K7, Protein 1700037H04Rik;UPF0687 protein C20orf27 homolog;Isoform of Q9D1K7, 1700037H04Rik protein	4	4	4	4	4	1	2	0	4	1	2	0	4	1	2	0
0.664847	0.0445533		Discard		1957	4	Dmrtc1c;Dmrtc1c1	Dmrtc1c;Dmrtc1c1	4	23.6	0	17.71	140720000	167750000	0.339702	0.3547	Dmrtc1c;Dmrtc1c1		Q14AJ8;Q9D410;B1AX27	Isoform of Q9D410, Dmrtc1c protein;MCG123561;Isoform of Q9D410, Protein Dmrtc1c1 (Fragment)	Dmrtc1c;Dmrtc1c1	Dmrtc1c;Dmrtc1c1	Isoform of Q9D410, Dmrtc1c protein;MCG123561;Isoform of Q9D410, Protein Dmrtc1c1 (Fragment)	3	4	4	4	2	1	2	2	2	1	2	2	2	1	2	2
-0.308091	-0.128425		Discard		149	4	Nsmce1	Nsmce1	4	22.9	0	61.347	1470000000	2155900000	0.604546	-0.218258	Nsmce1	Non-structural maintenance of chromosomes element 1 homolog	A0A0R4J0C0;Q9D720;F6VZ99	Isoform of Q9D720, Non-SMC element 1 homolog (S. cerevisiae), isoform CRA_b;Non-structural maintenance of chromosomes element 1 homolog;Isoform of Q9D720, Non-structural maintenance of chromosomes element 1 homolog (Fragment)	Nsmce1	Nsmce1	Isoform of Q9D720, Non-SMC element 1 homolog (S. cerevisiae), isoform CRA_b;Non-structural maintenance of chromosomes element 1 homolog;Isoform of Q9D720, Non-structural maintenance of chromosomes element 1 homolog (Fragment)	3	4	4	4	4	2	3	3	4	2	3	3	4	2	3	3
0.112233	-0.0163537		Discard		3612	4	Rpl22l1	Rpl22l1	4	52.1	0	91.179	13131000000	12595000000	0.227594	0.0479397	Rpl22l1	60S ribosomal protein L22-like 1	Q9D7S7-2;Q9D7S7	Isoform of Q9D7S7, Isoform 2 of 60S ribosomal protein L22-like 1;60S ribosomal protein L22-like 1	Rpl22l1	Rpl22l1	Isoform of Q9D7S7, Isoform 2 of 60S ribosomal protein L22-like 1;60S ribosomal protein L22-like 1	2	4	4	4	4	3	3	3	4	3	3	3	4	3	3	3
0.0706641	0.292405		Discard		1045	4	Zbtb43	Zbtb43	4	13.7	0	14.921	185220000	239420000	0.457118	0.181534	Zbtb43	Zinc finger and BTB domain-containing protein 43	G3X9N4;Q9DAI4;A2AUS1;A2AUS2	Isoform of Q9DAI4, Zinc finger and BTB domain-containing protein 43;Zinc finger and BTB domain-containing protein 43;Isoform of Q9DAI4, Zinc finger and BTB domain-containing protein 43 (Fragment)	Zbtb43	Zbtb43	Isoform of Q9DAI4, Zinc finger and BTB domain-containing protein 43;Zinc finger and BTB domain-containing protein 43;Isoform of Q9DAI4, Zinc finger and BTB domain-containing protein 43 (Fragment)	4	4	4	4	3	1	2	1	3	1	2	1	3	1	2	1
0.628354	-0.014641		Discard		808	4	Acadsb	Acadsb	4	14.8	0	57.274	817470000	822150000	0.288335	0.306856	Acadsb	Short/branched chain specific acyl-CoA dehydrogenase, mitochondrial	E9Q5L3;Q9DBL1;A0A140LHL4	Isoform of Q9DBL1, Short/branched chain-specific acyl-CoA dehydrogenase, mitochondrial;Short/branched chain specific acyl-CoA dehydrogenase, mitochondrial	Acadsb	Acadsb	Isoform of Q9DBL1, Short/branched chain-specific acyl-CoA dehydrogenase, mitochondrial;Short/branched chain specific acyl-CoA dehydrogenase, mitochondrial	3	4	4	4	2	3	4	3	2	3	4	3	2	3	4	3
0.510962	0.219892		Discard		3780	4	Utp3	Utp3	4	17.7	0	35.427	201330000	191050000	0.617473	0.365427	Utp3	Something about silencing protein 10	Q9JI13-2;Q9JI13	Isoform of Q9JI13, Isoform 2 of Something about silencing protein 10;Something about silencing protein 10	Utp3	Utp3	Isoform of Q9JI13, Isoform 2 of Something about silencing protein 10;Something about silencing protein 10	2	4	4	4	3	2	3	0	3	2	3	0	3	2	3	0
0.0472592	0.181657		Discard		1088	4	Ap3m1	Ap3m1	4	19.8	0	4.7204	116650000	145140000	0.471121	0.114458	Ap3m1	AP-3 complex subunit mu-1	H7BWY2;Q9JKC8;Q8R2R9	Isoform of Q9JKC8, AP-3 complex subunit mu-1;AP-3 complex subunit mu-1	Ap3m1	Ap3m1	Isoform of Q9JKC8, AP-3 complex subunit mu-1;AP-3 complex subunit mu-1	3	4	4	4	4	1	0	0	4	1	0	0	4	1	0	0
0.262914	0.666256		Discard		455	4	Zmym3	Zmym3	4	7.2	0	83.589	740970000	577720000	0.58382	0.464585	Zmym3	Zinc finger MYM-type protein 3	B1AXS6;B1AXS8;B1AXS7;Q9JLM4;Q32P02;B0R077;Q8CG95	Isoform of Q9JLM4, Zinc finger MYM-type protein 3;Isoform of Q9JLM4, Zinc finger MYM-type protein 3;Isoform of Q9JLM4, Zinc finger MYM-type protein 3;Zinc finger MYM-type protein 3	Zmym3	Zmym3	Isoform of Q9JLM4, Zinc finger MYM-type protein 3;Isoform of Q9JLM4, Zinc finger MYM-type protein 3;Isoform of Q9JLM4, Zinc finger MYM-type protein 3;Zinc finger MYM-type protein 3	7	4	4	4	1	3	3	3	1	3	3	3	1	3	3	3
0.00662125	0.551014		Discard		567	4	Arl6ip4	Arl6ip4	4	28.5	0	14.401	168490000	137750000	0.307726	0.278818	Arl6ip4	ADP-ribosylation factor-like protein 6-interacting protein 4	D3YWC2;D3Z6F1;Q9JM93	Isoform of Q9JM93, ADP-ribosylation factor-like 6 interacting protein 4;Isoform of Q9JM93, ADP-ribosylation factor-like protein 6-interacting protein 4 (Fragment);ADP-ribosylation factor-like protein 6-interacting protein 4	Arl6ip4	Arl6ip4	Isoform of Q9JM93, ADP-ribosylation factor-like 6 interacting protein 4;Isoform of Q9JM93, ADP-ribosylation factor-like protein 6-interacting protein 4 (Fragment);ADP-ribosylation factor-like protein 6-interacting protein 4	3	4	4	4	2	2	4	0	2	2	4	0	2	2	4	0
-0.153238	-0.125387		Discard		3869	4	Rdh11	Rdh11	4	15.7	0	13.278	163630000	132300000	1.19773	-0.139312	Rdh11	Retinol dehydrogenase 11	Q9R1R8;Q9QYF1	Isoform of Q9QYF1, Retinol dehydrogenase 11;Retinol dehydrogenase 11	Rdh11	Rdh11	Isoform of Q9QYF1, Retinol dehydrogenase 11;Retinol dehydrogenase 11	2	4	4	4	2	2	4	4	2	2	4	4	2	2	4	4
-0.411061	0.21429		Discard		1079	4	Esd	Esd	4	28.3	0	18.835	286550000	227420000	0.0937039	-0.0983854	Esd	S-formylglutathione hydrolase	H3BJP2;H3BK43;H3BLJ9;H3BJL6;H3BKH6;Q9R0P3;H3BJC6;H3BL99	Isoform of Q9R0P3, S-formylglutathione hydrolase (Fragment);Isoform of Q9R0P3, S-formylglutathione hydrolase;Isoform of Q9R0P3, S-formylglutathione hydrolase;Isoform of Q9R0P3, S-formylglutathione hydrolase;Isoform of Q9R0P3, S-formylglutathione hydrolase;	Esd	Esd	Isoform of Q9R0P3, S-formylglutathione hydrolase (Fragment);Isoform of Q9R0P3, S-formylglutathione hydrolase;Isoform of Q9R0P3, S-formylglutathione hydrolase;Isoform of Q9R0P3, S-formylglutathione hydrolase;Isoform of Q9R0P3, S-formylglutathione hydrolase;	8	4	4	4	4	3	2	0	4	3	2	0	4	3	2	0
0.0949116	0.196194		Discard		3908	4	Cetn2	Cetn2	4	38.7	0	98.982	1492300000	1231400000	0.671303	0.145553	Cetn2	Centrin-2	Z4YJH1;Q9R1K9;B1AUQ7	Isoform of Q9R1K9, Centrin-2;Centrin-2;Isoform of Q9R1K9, Centrin-2 (Fragment)	Cetn2	Cetn2	Isoform of Q9R1K9, Centrin-2;Centrin-2;Isoform of Q9R1K9, Centrin-2 (Fragment)	3	4	4	4	3	2	4	3	3	2	4	3	3	2	4	3
-0.376358	-0.241352		Discard		2320	4	Orc6	Orc6	4	21	0	13.419	246990000	247750000	0.863329	-0.308855	Orc6	Origin recognition complex subunit 6	Q66JV6;Q9WUJ8;A0A1B0GR56;A0A1B0GSE2;Q3TQX1;A0A1B0GRE5	Isoform of Q9WUJ8, Origin recognition complex subunit 6;Origin recognition complex subunit 6;Isoform of Q9WUJ8, Origin recognition complex subunit 6;Isoform of Q9WUJ8, Origin recognition complex subunit 6 (Fragment);Isoform of Q9WUJ8, Origin recognition co	Orc6	Orc6	Isoform of Q9WUJ8, Origin recognition complex subunit 6;Origin recognition complex subunit 6;Isoform of Q9WUJ8, Origin recognition complex subunit 6;Isoform of Q9WUJ8, Origin recognition complex subunit 6 (Fragment);Isoform of Q9WUJ8, Origin recognition co	6	4	4	4	3	2	4	3	3	2	4	3	3	2	4	3
-0.0247073	0.166972		Discard		286	4	Stau1	Stau1	4	9.7	0	8.3785	349330000	306930000	0.226562	0.0711325	Stau1	Double-stranded RNA-binding protein Staufen homolog 1	A2A5R8;Q9DBE7;A2A5S3;Q9Z108;V9GX87	Isoform of Q9Z108, Double-stranded RNA-binding protein Staufen homolog 1;Isoform of Q9Z108, Double-stranded RNA-binding protein Staufen homolog 1;Isoform of Q9Z108, Double-stranded RNA-binding protein Staufen homolog 1;Double-stranded RNA-binding protein S	Stau1	Stau1	Isoform of Q9Z108, Double-stranded RNA-binding protein Staufen homolog 1;Isoform of Q9Z108, Double-stranded RNA-binding protein Staufen homolog 1;Isoform of Q9Z108, Double-stranded RNA-binding protein Staufen homolog 1;Double-stranded RNA-binding protein S	5	4	4	4	4	2	2	3	4	2	2	3	4	2	2	3
-0.062957	0.500463		Discard		971	3	Arid3b	Arid3b	4	8.4	0	19.725	1380600000	916440000	0.236822	0.218753	Arid3b	AT-rich interactive domain-containing protein 3B	F8WIN2;Q9Z1N7;E9PW42;Q9Z1N7-2;Q9Z1N7-3	Isoform of Q9Z1N7, AT-rich interactive domain-containing protein 3B;AT-rich interactive domain-containing protein 3B	Arid3b	Arid3b	Isoform of Q9Z1N7, AT-rich interactive domain-containing protein 3B;AT-rich interactive domain-containing protein 3B	5	4	4	3	4	4	3	2	4	4	3	2	3	3	2	1
-0.531698	-0.186627		Discard		3499	4	Spc24	Spc24	4	32.8	0	63.32	1001400000	739270000	0.545006	-0.359163	Spc24	Kinetochore protein Spc24	Q9D083;Q9D083-3;Q9D083-2	Kinetochore protein Spc24;Isoform of Q9D083, Isoform 3 of Kinetochore protein Spc24;Isoform of Q9D083, Isoform 2 of Kinetochore protein Spc24	Spc24	Spc24	Kinetochore protein Spc24;Isoform of Q9D083, Isoform 3 of Kinetochore protein Spc24;Isoform of Q9D083, Isoform 2 of Kinetochore protein Spc24	3	4	4	4	3	1	3	3	3	1	3	3	3	1	3	3
-0.0981657	0.395397		Discard		2194	4	Klf4	Klf4	4	13.9	0	30.503	480270000	431850000	0.18381	0.148616	Klf4	Krueppel-like factor 4	Q60793;Q8BPQ2;E9QNP6;O08584;P46099	Krueppel-like factor 4	Klf4	Klf4	Krueppel-like factor 4	5	5	4	4	5	3	4	4	4	2	3	3	4	2	3	3
-0.721801	0.612549		Discard		2258	4	Lasp1	Lasp1	4	19.4	0	28.588	805910000	540280000	0.0231954	-0.0546259	Lasp1	LIM and SH3 domain protein 1	Q61792;A2A6G6;A2A6G7;A2A6G8;A2A6G9;A2A6H0;A2A6G4;A2A6H1;A2A6G5;E9Q0N6	LIM and SH3 domain protein 1;Isoform of Q61792, LIM and SH3 domain protein 1 (Fragment);Isoform of Q61792, LIM and SH3 domain protein 1 (Fragment);Isoform of Q61792, LIM and SH3 domain protein 1 (Fragment);Isoform of Q61792, LIM and SH3 domain protein 1 (F	Lasp1	Lasp1	LIM and SH3 domain protein 1;Isoform of Q61792, LIM and SH3 domain protein 1 (Fragment);Isoform of Q61792, LIM and SH3 domain protein 1 (Fragment);Isoform of Q61792, LIM and SH3 domain protein 1 (Fragment);Isoform of Q61792, LIM and SH3 domain protein 1 (F	10	4	4	4	4	1	3	3	4	1	3	3	4	1	3	3
0.172103	0.436119		Discard		3715	4	Mad2l1bp	Mad2l1bp	4	21.7	0	15.489	302900000	273800000	0.58383	0.304111	Mad2l1bp	MAD2L1-binding protein	Q9DCX1	MAD2L1-binding protein	Mad2l1bp	Mad2l1bp	MAD2L1-binding protein	1	4	4	4	3	2	3	2	3	2	3	2	3	2	3	2
-0.658265	-0.430178		Discard		3722	4	Atp13a1	Atp13a1	4	3.4	0.0011019	2.8456	75402000	74868000	0.881065	-0.544221	Atp13a1	Manganese-transporting ATPase 13A1	Q9EPE9	Manganese-transporting ATPase 13A1	Atp13a1	Atp13a1	Manganese-transporting ATPase 13A1	1	4	4	4	1	1	4	0	1	1	4	0	1	1	4	0
-0.244138	0.307644		Discard		1133	4	Mnt	Mnt	4	7.8	0	13.231	366370000	357750000	0.0328965	0.031753	Mnt	Max-binding protein MNT	O08789;Q5SWE2	Max-binding protein MNT	Mnt	Mnt	Max-binding protein MNT	2	4	4	4	4	3	1	2	4	3	1	2	4	3	1	2
-0.405566	0.316528		Discard		684	4	Kctd17	Kctd17	4	18.9	0	12.924	118110000	71221000	0.0353182	-0.044519	Kctd17		E0CYQ0;F7B6A4;E0CZ97;F6SYN4;E0CYD2;F7C1U0	MCG13350, isoform CRA_b;Isoform of E0CYQ0, Protein Kctd17 (Fragment);Isoform of E0CYQ0, Protein Kctd17;Isoform of E0CYQ0, Protein Kctd17;Isoform of E0CYQ0, Protein Kctd17	Kctd17	Kctd17	MCG13350, isoform CRA_b;Isoform of E0CYQ0, Protein Kctd17 (Fragment);Isoform of E0CYQ0, Protein Kctd17;Isoform of E0CYQ0, Protein Kctd17;Isoform of E0CYQ0, Protein Kctd17	6	4	4	4	2	1	3	1	2	1	3	1	2	1	3	1
0.0874628	-0.00532815		Discard		622	1	Gm10709	Gm10709	4	5.6	0	14.894	5649300000	5291400000	0.268625	0.0410673	Gm10709		D3Z1N9	MCG9889	Gm10709	Gm10709	MCG9889	1	4	4	1	4	4	4	4	4	4	4	4	1	1	1	1
0.449112	0.0191119		Discard		3322	4	Med30	Med30	4	23	0	15.13	202820000	257300000	0.325208	0.234112	Med30	Mediator of RNA polymerase II transcription subunit 30	Q9CQI9	Mediator of RNA polymerase II transcription subunit 30	Med30	Med30	Mediator of RNA polymerase II transcription subunit 30	1	4	4	4	2	1	3	2	2	1	3	2	2	1	3	2
0.622181	-0.0942361		Discard		3548	4	Mcee	Mcee	4	41	0	28.27	394000000	426380000	0.224976	0.263972	Mcee	Methylmalonyl-CoA epimerase, mitochondrial	Q9D1I5;A0A0U1RQ27	Methylmalonyl-CoA epimerase, mitochondrial;Isoform of Q9D1I5, Methylmalonyl CoA epimerase, isoform CRA_c	Mcee	Mcee	Methylmalonyl-CoA epimerase, mitochondrial;Isoform of Q9D1I5, Methylmalonyl CoA epimerase, isoform CRA_c	2	4	4	4	3	4	2	3	3	4	2	3	3	4	2	3
0.1145	0.710992		Discard		3866	4	Tomm40	Tomm40	4	16.1	0	7.0744	160020000	139660000	0.399736	0.412746	Tomm40	Mitochondrial import receptor subunit TOM40 homolog	Q9QYA2;G3UY77	Mitochondrial import receptor subunit TOM40 homolog;Isoform of Q9QYA2, Mitochondrial import receptor subunit TOM40 homolog (Fragment)	Tomm40	Tomm40	Mitochondrial import receptor subunit TOM40 homolog;Isoform of Q9QYA2, Mitochondrial import receptor subunit TOM40 homolog (Fragment)	2	4	4	4	1	3	1	2	1	3	1	2	1	3	1	2
-0.202987	0.0292199		Discard		3285	4	Mzt2	Mzt2	4	53.5	0	82.38	981510000	825460000	0.228401	-0.0868836	Mzt2	Mitotic-spindle organizing protein 2	Q9CQ25	Mitotic-spindle organizing protein 2	Mzt2	Mzt2	Mitotic-spindle organizing protein 2	1	4	4	4	3	2	3	4	3	2	3	4	3	2	3	4
-0.326136	-0.784588		Discard		1653	4	Slc16a3	Slc16a3	4	10.6	0	3.6363	131220000	125020000	0.603444	-0.555362	Slc16a3	Monocarboxylate transporter 4	P57787;B1ATM1;B1ATM2	Monocarboxylate transporter 4;Isoform of P57787, Monocarboxylate transporter 4 (Fragment);Isoform of P57787, Monocarboxylate transporter 4 (Fragment)	Slc16a3	Slc16a3	Monocarboxylate transporter 4;Isoform of P57787, Monocarboxylate transporter 4 (Fragment);Isoform of P57787, Monocarboxylate transporter 4 (Fragment)	3	4	4	4	3	2	3	1	3	2	3	1	3	2	3	1
-0.157995	-0.227618		Discard		3331	4	Mrfap1;Gm5814	Mrfap1;Gm5814	4	64.8	0	110.02	11815000000	10250000000	0.944171	-0.192806	Mrfap1;Gm5814	MORF4 family-associated protein 1	Q9CQL7;J3QP80	MORF4 family-associated protein 1;MCG15559	Mrfap1;Gm5814	Mrfap1;Gm5814	MORF4 family-associated protein 1;MCG15559	2	4	4	4	4	3	4	4	4	3	4	4	4	3	4	4
0.104068	-0.357833		Discard		2363	3	Msantd2	Msantd2	4	6.6	0	6.1382	80628000	80112000	0.167378	-0.126883	Msantd2	Myb/SANT-like DNA-binding domain-containing protein 2	Q6NZR2;A0A1B0GT46;Q6NZR2-2	Myb/SANT-like DNA-binding domain-containing protein 2;Isoform of Q6NZR2, Myb/SANT-like DNA-binding domain-containing protein 2;Isoform of Q6NZR2, Isoform 2 of Myb/SANT-like DNA-binding domain-containing protein 2	Msantd2	Msantd2	Myb/SANT-like DNA-binding domain-containing protein 2;Isoform of Q6NZR2, Myb/SANT-like DNA-binding domain-containing protein 2;Isoform of Q6NZR2, Isoform 2 of Myb/SANT-like DNA-binding domain-containing protein 2	3	4	4	3	4	1	1	0	4	1	1	0	3	1	1	0
0.488515	-0.425244		Discard		2404	4	Abhd10	Abhd10	4	21.9	0	10.57	226570000	277020000	0.0195469	0.0316353	Abhd10	Mycophenolic acid acyl-glucuronide esterase, mitochondrial	Q6PE15;F6X5P5;Q6PE15-2	Mycophenolic acid acyl-glucuronide esterase, mitochondrial;Isoform of Q6PE15, Mycophenolic acid acyl-glucuronide esterase, mitochondrial (Fragment);Isoform of Q6PE15, Isoform 2 of Mycophenolic acid acyl-glucuronide esterase, mitochondrial	Abhd10	Abhd10	Mycophenolic acid acyl-glucuronide esterase, mitochondrial;Isoform of Q6PE15, Mycophenolic acid acyl-glucuronide esterase, mitochondrial (Fragment);Isoform of Q6PE15, Isoform 2 of Mycophenolic acid acyl-glucuronide esterase, mitochondrial	3	4	4	4	2	2	2	2	2	2	2	2	2	2	2	2
0.0479571	0.361639		Discard		2557	4	Nelfa	Nelfa	4	14.7	0	67.466	4380600000	7486900000	0.380836	0.204798	Nelfa	Negative elongation factor A	Q8BG30	Negative elongation factor A	Nelfa	Nelfa	Negative elongation factor A	1	4	4	4	3	4	3	2	3	4	3	2	3	4	3	2
0.550211	0.142783		Discard		1403	4	Hmgn1	Hmgn1	4	53.1	0	32.237	282910000	289220000	0.470623	0.346497	Hmgn1	Non-histone chromosomal protein HMG-14	P18608;D3Z607	Non-histone chromosomal protein HMG-14;Isoform of P18608, Non-histone chromosomal protein HMG-14	Hmgn1	Hmgn1	Non-histone chromosomal protein HMG-14;Isoform of P18608, Non-histone chromosomal protein HMG-14	2	4	4	4	3	2	4	3	3	2	4	3	3	2	4	3
0.0643311	0.209128		Discard		1832	4	Nfyc	Nfyc	4	12.5	0	26.289	1827000000	1798100000	0.508619	0.13673	Nfyc	Nuclear transcription factor Y subunit gamma	P70353;A2A763;A2A762	Nuclear transcription factor Y subunit gamma;Isoform of P70353, Nuclear transcription factor Y subunit gamma (Fragment);Isoform of P70353, Nuclear transcription factor Y subunit gamma (Fragment)	Nfyc	Nfyc	Nuclear transcription factor Y subunit gamma;Isoform of P70353, Nuclear transcription factor Y subunit gamma (Fragment);Isoform of P70353, Nuclear transcription factor Y subunit gamma (Fragment)	3	4	4	4	3	2	3	3	3	2	3	3	3	2	3	3
0.23634	0.284651		Discard		1670	4	Nup43	Nup43	4	19.2	0	23.261	558230000	558240000	1.23014	0.260495	Nup43	Nucleoporin Nup43	P59235	Nucleoporin Nup43	Nup43	Nup43	Nucleoporin Nup43	1	4	4	4	4	3	2	2	4	3	2	2	4	3	2	2
-0.287431	0.117897		Discard		2289	4	Ostf1	Ostf1	4	31.6	0	15.032	768730000	642590000	0.126213	-0.0847668	Ostf1	Osteoclast-stimulating factor 1	Q62422	Osteoclast-stimulating factor 1	Ostf1	Ostf1	Osteoclast-stimulating factor 1	1	4	4	4	4	2	2	2	4	2	2	2	4	2	2	2
-0.229755	0.420801		Discard		2856	4	Otud6b	Otud6b	4	24.8	0	75.784	1415600000	1074800000	0.0871625	0.095523	Otud6b	OTU domain-containing protein 6B	Q8K2H2;A0A0A0MQF5;F6VDQ9	OTU domain-containing protein 6B;Isoform of Q8K2H2, OTU domain-containing protein 6B	Otud6b	Otud6b	OTU domain-containing protein 6B;Isoform of Q8K2H2, OTU domain-containing protein 6B	3	4	4	4	4	3	4	3	4	3	4	3	4	3	4	3
0.280838	0.147665		Discard		3414	4	Zdhhc13	Zdhhc13	4	7.2	0.0018822	2.4648	65489000	56169000	0.71709	0.214252	Zdhhc13	Palmitoyltransferase ZDHHC13;Palmitoyltransferase	Q9CWU2;D3YY07;Q3TRB3;Q80TN5-2;Q80TN5	Palmitoyltransferase ZDHHC13;Isoform of Q9CWU2, Palmitoyltransferase (Fragment)	Zdhhc13	Zdhhc13	Palmitoyltransferase ZDHHC13;Isoform of Q9CWU2, Palmitoyltransferase (Fragment)	5	4	4	4	3	2	2	0	3	2	2	0	3	2	2	0
-0.14476	0.00176114		Discard		3478	4	Pdzd11	Pdzd11	4	44.3	0	29.416	389550000	251560000	0.294355	-0.0714993	Pdzd11	PDZ domain-containing protein 11	Q9CZG9	PDZ domain-containing protein 11	Pdzd11	Pdzd11	PDZ domain-containing protein 11	1	4	4	4	4	2	4	2	4	2	4	2	4	2	4	2
-0.0325067	0.15457		Discard		2553	4	Pef1	Pef1	4	23.3	0	66.019	3111900000	2762900000	0.19931	0.0610317	Pef1	Peflin	Q8BFY6	Peflin	Pef1	Pef1	Peflin	1	4	4	4	3	4	4	4	3	4	4	4	3	4	4	4
-0.207944	0.234482		Discard		3884	4	Ppie	Ppie	4	21.3	0	36.274	968550000	849050000	0.0168883	0.0132689	Ppie	Peptidyl-prolyl cis-trans isomerase E	Q9QZH3	Peptidyl-prolyl cis-trans isomerase E	Ppie	Ppie	Peptidyl-prolyl cis-trans isomerase E	1	4	4	4	4	3	4	3	4	3	4	3	4	3	4	3
-0.548501	0.513008		Discard		1459	4	Fkbp1a	Fkbp1a	4	41.7	0	36.458	554120000	398710000	0.00934099	-0.0177469	Fkbp1a	Peptidyl-prolyl cis-trans isomerase FKBP1A	P26883;F6X9I3	Peptidyl-prolyl cis-trans isomerase FKBP1A	Fkbp1a	Fkbp1a	Peptidyl-prolyl cis-trans isomerase FKBP1A	2	4	4	4	4	2	2	2	4	2	2	2	4	2	2	2
-0.0426797	-0.491699		Discard		3601	4	Ppil2	Ppil2	4	10	0.001365	2.71	189540000	192210000	0.351758	-0.267189	Ppil2	Peptidyl-prolyl cis-trans isomerase-like 2	Q9D787;D3YZQ4	Peptidyl-prolyl cis-trans isomerase-like 2	Ppil2	Ppil2	Peptidyl-prolyl cis-trans isomerase-like 2	2	4	4	4	4	1	1	1	4	1	1	1	4	1	1	1
-0.0110354	-0.11023		Discard		3590	4	Ppil3	Ppil3	4	32.9	0	60.147	878290000	810280000	0.360038	-0.0606325	Ppil3	Peptidyl-prolyl cis-trans isomerase-like 3;Peptidyl-prolyl cis-trans isomerase	Q9D6L8;A0A087WPZ6;A0A087WP41;Q9D6L8-2	Peptidyl-prolyl cis-trans isomerase-like 3;Isoform of Q9D6L8, Peptidyl-prolyl cis-trans isomerase (Fragment);Isoform of Q9D6L8, Peptidyl-prolyl cis-trans isomerase (Fragment);Isoform of Q9D6L8, Isoform 2 of Peptidyl-prolyl cis-trans isomerase-like 3	Ppil3	Ppil3	Peptidyl-prolyl cis-trans isomerase-like 3;Isoform of Q9D6L8, Peptidyl-prolyl cis-trans isomerase (Fragment);Isoform of Q9D6L8, Peptidyl-prolyl cis-trans isomerase (Fragment);Isoform of Q9D6L8, Isoform 2 of Peptidyl-prolyl cis-trans isomerase-like 3	4	4	4	4	4	3	3	3	4	3	3	3	4	3	3	3
-0.247234	-0.165558		Discard		2382	4	Pcnp	Pcnp	4	30.9	0	9.9256	717750000	602400000	0.905331	-0.206396	Pcnp	PEST proteolytic signal-containing nuclear protein	Q6P8I4;Q3TM89;F8WI88;D3YWA4	PEST proteolytic signal-containing nuclear protein;Isoform of Q6P8I4, PEST proteolytic signal-containing nuclear protein;Isoform of Q6P8I4, PEST proteolytic signal-containing nuclear protein;Isoform of Q6P8I4, PEST proteolytic signal-containing nuclear pro	Pcnp	Pcnp	PEST proteolytic signal-containing nuclear protein;Isoform of Q6P8I4, PEST proteolytic signal-containing nuclear protein;Isoform of Q6P8I4, PEST proteolytic signal-containing nuclear protein;Isoform of Q6P8I4, PEST proteolytic signal-containing nuclear pro	4	4	4	4	3	1	2	2	3	1	2	2	3	1	2	2
0.539233	0.203137		Discard		2895	4	Pcgf1	Pcgf1	4	23.2	0	34.372	506940000	551940000	0.567602	0.371185	Pcgf1	Polycomb group RING finger protein 1	Q8R023;H3BK85;A0A0R4J141;H3BL61;H3BK63	Polycomb group RING finger protein 1;Isoform of Q8R023, Polycomb group RING finger protein 1;Isoform of Q8R023, Polycomb group RING finger protein 1;Isoform of Q8R023, Polycomb group RING finger protein 1	Pcgf1	Pcgf1	Polycomb group RING finger protein 1;Isoform of Q8R023, Polycomb group RING finger protein 1;Isoform of Q8R023, Polycomb group RING finger protein 1;Isoform of Q8R023, Polycomb group RING finger protein 1	5	4	4	4	4	3	3	2	4	3	3	2	4	3	3	2
-0.0200186	-0.125916		Discard		3538	4	Syf2	Syf2	4	26	0	22.293	505690000	550600000	0.398345	-0.0729671	Syf2	Pre-mRNA-splicing factor SYF2	Q9D198	Pre-mRNA-splicing factor SYF2	Syf2	Syf2	Pre-mRNA-splicing factor SYF2	1	4	4	4	3	2	3	3	3	2	3	3	3	2	3	3
-0.0318576	-0.505586		Discard		2405	4	Dhx40	Dhx40	4	6.8	0	6.8698	266880000	269170000	0.3373	-0.268722	Dhx40	Probable ATP-dependent RNA helicase DHX40	Q6PE54;Q5SXR4	Probable ATP-dependent RNA helicase DHX40;Isoform of Q6PE54, Probable ATP-dependent RNA helicase DHX40 (Fragment)	Dhx40	Dhx40	Probable ATP-dependent RNA helicase DHX40;Isoform of Q6PE54, Probable ATP-dependent RNA helicase DHX40 (Fragment)	2	4	4	4	3	1	3	2	3	1	3	2	3	1	3	2
-0.0858642	0.332971		Discard		1642	4	Pdcd5	Pdcd5	4	36.5	0	45.59	1983500000	1061600000	0.180018	0.123553	Pdcd5	Programmed cell death protein 5	P56812;D3Z7Q5	Programmed cell death protein 5;Isoform of P56812, Programmed cell death protein 5	Pdcd5	Pdcd5	Programmed cell death protein 5;Isoform of P56812, Programmed cell death protein 5	2	4	4	4	3	4	4	4	3	4	4	4	3	4	4	4
-0.526597	-0.122739		Discard		3849	4	Prep	Prep	4	7.9	0	17.367	122790000	108820000	0.450727	-0.324668	Prep	Prolyl endopeptidase	Q9QUR6	Prolyl endopeptidase	Prep	Prep	Prolyl endopeptidase	1	4	4	4	4	1	1	1	4	1	1	1	4	1	1	1
-0.229653	0.44658		Discard		2694	4	Ptges2	Ptges2	4	15.1	0	23.147	219680000	214310000	0.0956188	0.108464	Ptges2	Prostaglandin E synthase 2;Prostaglandin E synthase 2 truncated form	Q8BWM0	Prostaglandin E synthase 2	Ptges2	Ptges2	Prostaglandin E synthase 2	1	4	4	4	2	1	2	1	2	1	2	1	2	1	2	1
-0.207911	-0.718701		Discard		2159	4	Psme4	Psme4	4	2.9	0	3.7839	79982000	70378000	0.493863	-0.463306	Psme4	Proteasome activator complex subunit 4	Q5SSW2;Q5SSW0	Proteasome activator complex subunit 4	Psme4	Psme4	Proteasome activator complex subunit 4	2	4	4	4	4	2	1	1	4	2	1	1	4	2	1	1
-0.318632	-0.160533		Discard		1975	4	2410002F23Rik	2410002F23Rik	4	21.5	0	30.635	545400000	437780000	0.692739	-0.239582	2410002F23Rik		Q3TE80;A0A087WSJ7;A0A087WQ29;A0A087WPT9;D3Z520;D3Z276	Protein 2410002F23Rik;Isoform of Q3TE80, Protein 2410002F23Rik	2410002F23Rik	2410002F23Rik	Protein 2410002F23Rik;Isoform of Q3TE80, Protein 2410002F23Rik	6	4	4	4	4	2	4	3	4	2	4	3	4	2	4	3
0.219835	0.0716486		Discard		3222	4	Dpy30	Dpy30	4	76.8	0	119.67	13525000000	11116000000	0.523714	0.145742	Dpy30	Protein dpy-30 homolog	Q99LT0	Protein dpy-30 homolog	Dpy30	Dpy30	Protein dpy-30 homolog	1	4	4	4	4	4	4	3	4	4	4	3	4	4	4	3
-0.456682	0.159267		Discard		796	4	Kif13b	Kif13b	4	3.1	0	3.9307	17017000	12146000	0.146531	-0.148708	Kif13b	Kinesin-like protein	E9Q4K7	Protein Kif13b	Kif13b	Kif13b	Protein Kif13b	1	4	4	4	1	1	2	0	1	1	2	0	1	1	2	0
-0.777344	-0.118626		Discard		335	4	Nup62cl	Nup62cl	4	21.7	0	12.941	337110000	289800000	0.394056	-0.447985	Nup62cl		A2AG10;A2AG11;A2AG12	Protein Nup62cl;Isoform of A2AG10, Protein Nup62cl (Fragment);Isoform of A2AG10, Protein Nup62cl (Fragment)	Nup62cl	Nup62cl	Protein Nup62cl;Isoform of A2AG10, Protein Nup62cl (Fragment);Isoform of A2AG10, Protein Nup62cl (Fragment)	3	4	4	4	3	2	3	2	3	2	3	2	3	2	3	2
-0.0370291	0.121879		Discard		3032	4	Ppp1r14a	Ppp1r14a	4	38.1	0	25.736	466480000	429670000	0.162554	0.0424249	Ppp1r14a	Protein phosphatase 1 regulatory subunit 14A	Q91VC7;A0A140LI58	Protein phosphatase 1 regulatory subunit 14A;Isoform of Q91VC7, Protein phosphatase 1 regulatory subunit 14A	Ppp1r14a	Ppp1r14a	Protein phosphatase 1 regulatory subunit 14A;Isoform of Q91VC7, Protein phosphatase 1 regulatory subunit 14A	2	4	4	4	4	2	3	3	4	2	3	3	4	2	3	3
-0.136981	-0.34426		Discard		3178	4	Rtfdc1	Rtfdc1	4	17.9	0	9.466	1234700000	1161000000	0.586842	-0.240621	Rtfdc1	Protein RTF2 homolog	Q99K95	Protein RTF2 homolog	Rtfdc1	Rtfdc1	Protein RTF2 homolog	1	4	4	4	3	3	3	3	3	3	3	3	3	3	3	3
0.165687	0.335408		Discard		1584	4	S100a11	S100a11	4	73.5	0	102.03	8932400000	8199800000	0.682139	0.250547	S100a11	Protein S100-A11	P50543	Protein S100-A11	S100a11	S100a11	Protein S100-A11	1	4	4	4	3	3	3	3	3	3	3	3	3	3	3	3
-0.269825	0.185031		Discard		1964	4	Zfhx2	Zfhx2	4	2.4	0	6.3662	72531000	58728000	0.0542024	-0.042397	Zfhx2		Q2MHN3	Protein Zfhx2	Zfhx2	Zfhx2	Protein Zfhx2	1	4	4	4	3	2	0	0	3	2	0	0	3	2	0	0
0.103665	-0.143132		Discard		2018	4	Zfp217	Zfp217	4	5.2	0	41.585	275690000	531280000	0.0462164	-0.0197334	Zfp217		Q3U0X6	Protein Zfp217	Zfp217	Zfp217	Protein Zfp217	1	5	4	4	3	3	3	2	3	3	3	1	3	3	3	1
0.135272	0.692898		Discard		1972	4	Plbd2	Plbd2	4	8.6	0	10.558	155360000	156080000	0.423361	0.414085	Plbd2	Putative phospholipase B-like 2;Putative phospholipase B-like 2 28 kDa form;Putative phospholipase B-like 2 40 kDa form;Putative phospholipase B-like 2 15 kDa form	Q3TCN2;Q3TCN2-2	Putative phospholipase B-like 2;Isoform of Q3TCN2, Isoform 2 of Putative phospholipase B-like 2	Plbd2	Plbd2	Putative phospholipase B-like 2;Isoform of Q3TCN2, Isoform 2 of Putative phospholipase B-like 2	2	4	4	4	4	1	2	1	4	1	2	1	4	1	2	1
0.319618	-0.250477		Discard		3318	4	Rpp14	Rpp14	4	54.1	0	69.863	2679500000	2940800000	0.0347204	0.0345707	Rpp14	Ribonuclease P protein subunit p14	Q9CQH8	Ribonuclease P protein subunit p14	Rpp14	Rpp14	Ribonuclease P protein subunit p14	1	4	4	4	4	4	4	3	4	4	4	3	4	4	4	3
0.385486	-0.111432		Discard		3366	4	Pop4	Pop4	4	15.4	0	5.2449	249260000	296980000	0.168038	0.137027	Pop4	Ribonuclease P protein subunit p29	Q9CR08	Ribonuclease P protein subunit p29	Pop4	Pop4	Ribonuclease P protein subunit p29	1	4	4	4	3	1	3	3	3	1	3	3	3	1	3	3
0.00934718	-0.0673633		Discard		3392	4	Prps2	Prps2	4	13.5	0	13.897	184470000	169810000	0.230789	-0.0290081	Prps2	Ribose-phosphate pyrophosphokinase 2	Q9CS42	Ribose-phosphate pyrophosphokinase 2	Prps2	Prps2	Ribose-phosphate pyrophosphokinase 2	1	10	4	4	10	7	8	7	4	2	2	2	4	2	2	2
-0.033289	-0.323774		Discard		3803	4	Wdr12	Wdr12	4	15.8	0	34.978	321920000	380260000	0.361736	-0.178531	Wdr12	Ribosome biogenesis protein WDR12	Q9JJA4;D3Z369	Ribosome biogenesis protein WDR12;Isoform of Q9JJA4, Ribosome biogenesis protein WDR12 (Fragment)	Wdr12	Wdr12	Ribosome biogenesis protein WDR12;Isoform of Q9JJA4, Ribosome biogenesis protein WDR12 (Fragment)	2	4	4	4	4	2	2	1	4	2	2	1	4	2	2	1
[truncated: 1,890 more rows]

## Sheet: Table Exp5_7
ratnorm_exp_5_fw	ratnorm_exp_7_rv	C: T-test Significant	C: diff >= 0.585 or diff <= -0.585	C: T-test Significant _diff >= 0.585 or diff <= -0.585	N: id	N: Unique peptides	N: Unique sequence coverage [%]	N: Q-value	N: Score	N: Intensity L	N: Intensity H	N: -Log T-test p-value	N: T-test Difference	T: Gene names	T: Protein names	T: Protein IDs	T: Fasta headers
[truncated: 2,995 more rows]
